# Supplementary material for: Interpreting Expression Data with Metabolic Flux Models: Predicting Mycobacterium tuberculosis Mycolic Acid Production
Source: PLoS Comput Biol. 2009 Aug 28;5(8):e1000489. doi: 10.1371/journal.pcbi.1000489 (PMC2726785; doi:10.1371/journal.pcbi.1000489)
Supplement: Dataset S1 — Integrated genome-scale model in XML format (1.13 MB XML) [file pcbi.1000489.s006.xml]

<?xml version="1.0" encoding="UTF-8"?>
<sbml xmlns="http://www.sbml.org/sbml/level2/version3" level="2" version="3">
  <model id="igsm_biomass_with_mapc" name="Merged McFadden-Raman model with Biomass objective">
    <listOfSpecies>
      <species id="C20_acyl_ACP" name="C20-acyl-ACP"/>
      <species id="trans_delta_37_methyl_hydroxy_C56_acyl_ACP" name="trans-delta-37-methyl-hydroxy-C56-acyl-ACP"/>
      <species id="trans_keto_C61_meroacyl_ACP_AMP" name="trans-keto-C61-meroacyl-ACP-AMP"/>
      <species id="trans_delta_37_methyl_hydroxy_C60_acyl_ACP" name="trans-delta-37-methyl-hydroxy-C60-acyl-ACP"/>
      <species id="cis_methoxy_C57_meroacyl_cp_ACP" name="cis-methoxy-C57-meroacyl-cp-ACP"/>
      <species id="19_31_cp_C54_acyl_ACP_AMP" name="19,31-cp-C54-acyl-ACP-AMP"/>
      <species id="trans_delta_2_enoyl_C30_acyl_ACP" name="trans-delta-2-enoyl-C30-acyl-ACP"/>
      <species id="C12_acyl_ACP_FAS" name="C12-acyl-ACP-FAS"/>
      <species id="beta_keto_C52_acyl_ACP" name="beta-keto-C52-acyl-ACP"/>
      <species id="trans_keto_C61_meroacyl_ACP" name="trans-keto-C61-meroacyl-ACP"/>
      <species id="trans_delta_2_enoyl_C52_acyl_ACP" name="trans-delta-2-enoyl-C52-acyl-ACP"/>
      <species id="C14_acyl_ACP_FAS" name="C14-acyl-ACP-FAS"/>
      <species id="trans_delta_2_enoyl_C34_acyl_ACP" name="trans-delta-2-enoyl-C34-acyl-ACP"/>
      <species id="trans_delta_2_enoyl_C42_acyl_ACP" name="trans-delta-2-enoyl-C42-acyl-ACP"/>
      <species id="trans_delta_2_enoyl_C26_acyl_ACP" name="trans-delta-2-enoyl-C26-acyl-ACP"/>
      <species id="C32_acyl_ACP" name="C32-acyl-ACP"/>
      <species id="beta_keto_C10_acyl_ACP_FAS" name="beta-keto-C10-acyl-ACP-FAS"/>
      <species id="D_3_hydroxy_C6_acyl_ACP_FAS" name="D-3-hydroxy-C6-acyl-ACP-FAS"/>
      <species id="C20_acyl_ACP_FAS" name="C20-acyl-ACP-FAS"/>
      <species id="C4_acyl_ACP_FAS" name="C4-acyl-ACP-FAS"/>
      <species id="trans_delta_2_enoyl_C58_acyl_ACP" name="trans-delta-2-enoyl-C58-acyl-ACP"/>
      <species id="malonyl_C10_acyl_ACP_FAS" name="malonyl-C10-acyl-ACP-FAS"/>
      <species id="D_3_hydroxy_C54_acyl_ACP" name="D-3-hydroxy-C54-acyl-ACP"/>
      <species id="beta_keto_C54_acyl_ACP" name="beta-keto-C54-acyl-ACP"/>
      <species id="D_3_hydroxy_C18_acyl_ACP" name="D-3-hydroxy-C18-acyl-ACP"/>
      <species id="C24_acyl_ACP_FAS" name="C24-acyl-ACP-FAS"/>
      <species id="C18_acyl_ACP_FAS" name="C18-acyl-ACP-FAS"/>
      <species id="beta_keto_C58_acyl_ACP" name="beta-keto-C58-acyl-ACP"/>
      <species id="trans_delta_2_enoyl_C56_acyl_ACP" name="trans-delta-2-enoyl-C56-acyl-ACP"/>
      <species id="D_3_hydroxy_C32_acyl_ACP" name="D-3-hydroxy-C32-acyl-ACP"/>
      <species id="trans_delta_2_enoyl_C50_acyl_ACP" name="trans-delta-2-enoyl-C50-acyl-ACP"/>
      <species id="beta_keto_C50_acyl_ACP" name="beta-keto-C50-acyl-ACP"/>
      <species id="beta_keto_C26_acyl_ACP" name="beta-keto-C26-acyl-ACP"/>
      <species id="C42_acyl_ACP" name="C42-acyl-ACP"/>
      <species id="beta_keto_C28_acyl_ACP" name="beta-keto-C28-acyl-ACP"/>
      <species id="cis_keto_C60_meroacyl_ACP" name="cis-keto-C60-meroacyl-ACP"/>
      <species id="cis_delta_37_methyl_hydroxy_C55_acyl_ACP" name="cis-delta-37-methyl-hydroxy-C55-acyl-ACP"/>
      <species id="beta_keto_C38_acyl_ACP" name="beta-keto-C38-acyl-ACP"/>
      <species id="D_3_hydroxy_C20_acyl_ACP" name="D-3-hydroxy-C20-acyl-ACP"/>
      <species id="C44_acyl_ACP" name="C44-acyl-ACP"/>
      <species id="beta_keto_C24_acyl_ACP" name="beta-keto-C24-acyl-ACP"/>
      <species id="trans_delta_2_enoyl_C6_acyl_ACP_FAS" name="trans-delta-2-enoyl-C6-acyl-ACP-FAS"/>
      <species id="trans_delta_2_enoyl_C8_acyl_ACP_FAS" name="trans-delta-2-enoyl-C8-acyl-ACP-FAS"/>
      <species id="C34_acyl_ACP" name="C34-acyl-ACP"/>
      <species id="cis_methoxy_C57_meroacyl_cp_ACP_AMP" name="cis-methoxy-C57-meroacyl-cp-ACP-AMP"/>
      <species id="C18_acyl_ACP" name="C18-acyl-ACP"/>
      <species id="trans_delta_2_enoyl_C24_acyl_ACP_FAS" name="trans-delta-2-enoyl-C24-acyl-ACP-FAS"/>
      <species id="cis_delta_37_methyl_hydroxy_C59_acyl_ACP" name="cis-delta-37-methyl-hydroxy-C59-acyl-ACP"/>
      <species id="beta_keto_C20_acyl_ACP" name="beta-keto-C20-acyl-ACP"/>
      <species id="trans_delta_37_methyl_hydroxymethyl_C57_acyl_ACP" name="trans-delta-37-methyl-hydroxymethyl-C57-acyl-ACP"/>
      <species id="trans_delta_2_enoyl_C40_acyl_ACP" name="trans-delta-2-enoyl-C40-acyl-ACP"/>
      <species id="D_3_hydroxy_C16_acyl_ACP_FAS" name="D-3-hydroxy-C16-acyl-ACP-FAS"/>
      <species id="19_31_cp_C54_acyl_ACP" name="19,31-cp-C54-acyl-ACP"/>
      <species id="trans_delta_2_enoyl_C32_acyl_ACP" name="trans-delta-2-enoyl-C32-acyl-ACP"/>
      <species id="beta_keto_C4_acyl_ACP_FAS" name="beta-keto-C4-acyl-ACP-FAS"/>
      <species id="C24_acyl_S_CoA" name="C24-acyl-S-CoA"/>
      <species id="C36_acyl_ACP" name="C36-acyl-ACP"/>
      <species id="C6_acyl_ACP_FAS" name="C6-acyl-ACP-FAS"/>
      <species id="D_3_hydroxy_C18_acyl_ACP_FAS" name="D-3-hydroxy-C18-acyl-ACP-FAS"/>
      <species id="beta_keto_C18_acyl_ACP_FAS" name="beta-keto-C18-acyl-ACP-FAS"/>
      <species id="beta_keto_C56_acyl_ACP" name="beta-keto-C56-acyl-ACP"/>
      <species id="cis_delta_1_31_enoyl_19_cp_C53_acyl_ACP" name="cis-delta-1-31-enoyl-19-cp-C53-acyl-ACP"/>
      <species id="cis_delta_2_19_37_enoyl_C54_acyl_ACP" name="cis-delta-2-19,37-enoyl-C54-acyl-ACP"/>
      <species id="malonyl_C22_acyl_ACP_FAS" name="malonyl-C22-acyl-ACP-FAS"/>
      <species id="D_3_hydroxy_C44_acyl_ACP" name="D-3-hydroxy-C44-acyl-ACP"/>
      <species id="beta_keto_C20_acyl_ACP_FAS" name="beta-keto-C20-acyl-ACP-FAS"/>
      <species id="C26_acyl_ACP" name="C26-acyl-ACP"/>
      <species id="beta_keto_C8_acyl_ACP_FAS" name="beta-keto-C8-acyl-ACP-FAS"/>
      <species id="cis_delta_37_methyl_keto_C59_acyl_ACP" name="cis-delta-37-methyl-keto-C59-acyl-ACP"/>
      <species id="malonyl_ACP" name="malonyl-ACP"/>
      <species id="C28_acyl_ACP" name="C28-acyl-ACP"/>
      <species id="D_3_hydroxy_C12_acyl_ACP_FAS" name="D-3-hydroxy-C12-acyl-ACP-FAS"/>
      <species id="D_3_hydroxy_C48_acyl_ACP" name="D-3-hydroxy-C48-acyl-ACP"/>
      <species id="C22_acyl_ACP" name="C22-acyl-ACP"/>
      <species id="malonyl_C12_acyl_ACP_FAS" name="malonyl-C12-acyl-ACP-FAS"/>
      <species id="trans_delta_37_methyl_keto_C60_acyl_ACP" name="trans-delta-37-methyl-keto-C60-acyl-ACP"/>
      <species id="C30_acyl_ACP" name="C30-acyl-ACP"/>
      <species id="C46_acyl_ACP" name="C46-acyl-ACP"/>
      <species id="D_3_hydroxy_C22_acyl_ACP" name="D-3-hydroxy-C22-acyl-ACP"/>
      <species id="D_3_hydroxy_C42_acyl_ACP" name="D-3-hydroxy-C42-acyl-ACP"/>
      <species id="trans_delta_2_enoyl_C22_acyl_ACP_FAS" name="trans-delta-2-enoyl-C22-acyl-ACP-FAS"/>
      <species id="C58_acyl_ACP" name="C58-acyl-ACP"/>
      <species id="beta_keto_C22_acyl_ACP_FAS" name="beta-keto-C22-acyl-ACP-FAS"/>
      <species id="D_3_hydroxy_C14_acyl_ACP_FAS" name="D-3-hydroxy-C14-acyl-ACP-FAS"/>
      <species id="trans_delta_2_enoyl_C24_acyl_ACP" name="trans-delta-2-enoyl-C24-acyl-ACP"/>
      <species id="trans_delta_2_enoyl_C38_acyl_ACP" name="trans-delta-2-enoyl-C38-acyl-ACP"/>
      <species id="cis_delta_37_methyl_hydroxymethyl_C56_acyl_ACP" name="cis-delta-37-methyl-hydroxymethyl-C56-acyl-ACP"/>
      <species id="C22_acyl_ACP_FAS" name="C22-acyl-ACP-FAS"/>
      <species id="C48_acyl_ACP" name="C48-acyl-ACP"/>
      <species id="delta_2_cis_19_trans_37_enoyl_methyl_C55_acyl_ACP" name="delta-2-cis-19,trans-37-enoyl-methyl-C55-acyl-ACP"/>
      <species id="D_3_hydroxy_C10_acyl_ACP_FAS" name="D-3-hydroxy-C10-acyl-ACP-FAS"/>
      <species id="trans_delta_2_enoyl_C4_acyl_ACP_FAS" name="trans-delta-2-enoyl-C4-acyl-ACP-FAS"/>
      <species id="beta_keto_C6_acyl_ACP_FAS" name="beta-keto-C6-acyl-ACP-FAS"/>
      <species id="beta_keto_C34_acyl_ACP" name="beta-keto-C34-acyl-ACP"/>
      <species id="D_3_hydroxy_C40_acyl_ACP" name="D-3-hydroxy-C40-acyl-ACP"/>
      <species id="BCCP_biotin_CO2" name="BCCP-biotin-CO2"/>
      <species id="D_3_hydroxy_C36_acyl_ACP" name="D-3-hydroxy-C36-acyl-ACP"/>
      <species id="cis_keto_C60_meroacyl_ACP_AMP" name="cis-keto-C60-meroacyl-ACP-AMP"/>
      <species id="D_3_hydroxy_C30_acyl_ACP" name="D-3-hydroxy-C30-acyl-ACP"/>
      <species id="D_3_hydroxy_C8_acyl_ACP_FAS" name="D-3-hydroxy-C8-acyl-ACP-FAS"/>
      <species id="trans_delta_2_enoyl_C18_acyl_ACP_FAS" name="trans-delta-2-enoyl-C18-acyl-ACP-FAS"/>
      <species id="trans_methoxy_C58_meroacyl_cp_ACP" name="trans-methoxy-C58-meroacyl-cp-ACP"/>
      <species id="D_3_hydroxy_C58_acyl_ACP" name="D-3-hydroxy-C58-acyl-ACP"/>
      <species id="malonyl_C20_acyl_ACP_FAS" name="malonyl-C20-acyl-ACP-FAS"/>
      <species id="D_3_hydroxy_C50_acyl_ACP" name="D-3-hydroxy-C50-acyl-ACP"/>
      <species id="beta_keto_C48_acyl_ACP" name="beta-keto-C48-acyl-ACP"/>
      <species id="trans_delta_2_enoyl_C16_acyl_ACP_FAS" name="trans-delta-2-enoyl-C16-acyl-ACP-FAS"/>
      <species id="beta_keto_C42_acyl_ACP" name="beta-keto-C42-acyl-ACP"/>
      <species id="trans_delta_2_enoyl_C54_acyl_ACP" name="trans-delta-2-enoyl-C54-acyl-ACP"/>
      <species id="malonyl_C8_acyl_ACP_FAS" name="malonyl-C8-acyl-ACP-FAS"/>
      <species id="beta_keto_C12_acyl_ACP_FAS" name="beta-keto-C12-acyl-ACP-FAS"/>
      <species id="D_3_hydroxy_C26_acyl_ACP" name="D-3-hydroxy-C26-acyl-ACP"/>
      <species id="beta_keto_C40_acyl_ACP" name="beta-keto-C40-acyl-ACP"/>
      <species id="beta_keto_C16_acyl_ACP_FAS" name="beta-keto-C16-acyl-ACP-FAS"/>
      <species id="beta_keto_C44_acyl_ACP" name="beta-keto-C44-acyl-ACP"/>
      <species id="D_3_hydroxy_C24_acyl_ACP" name="D-3-hydroxy-C24-acyl-ACP"/>
      <species id="2_carboxyl_C24_acyl_CoA" name="2-carboxyl-C24-acyl-CoA"/>
      <species id="D_3_hydroxy_C56_acyl_ACP" name="D-3-hydroxy-C56-acyl-ACP"/>
      <species id="malonyl_C4_acyl_ACP_FAS" name="malonyl-C4-acyl-ACP-FAS"/>
      <species id="C56_acyl_ACP" name="C56-acyl-ACP"/>
      <species id="beta_keto_C46_acyl_ACP" name="beta-keto-C46-acyl-ACP"/>
      <species id="D_3_hydroxy_C24_acyl_ACP_FAS" name="D-3-hydroxy-C24-acyl-ACP-FAS"/>
      <species id="beta_keto_C18_acyl_ACP" name="beta-keto-C18-acyl-ACP"/>
      <species id="trans_delta_2_enoyl_C20_acyl_ACP_FAS" name="trans-delta-2-enoyl-C20-acyl-ACP-FAS"/>
      <species id="C2_acyl_ACP_FAS" name="C2-acyl-ACP-FAS"/>
      <species id="beta_keto_C36_acyl_ACP" name="beta-keto-C36-acyl-ACP"/>
      <species id="trans_delta_2_enoyl_C28_acyl_ACP" name="trans-delta-2-enoyl-C28-acyl-ACP"/>
      <species id="C16_acyl_ACP_FAS" name="C16-acyl-ACP-FAS"/>
      <species id="trans_delta_2_enoyl_C18_acyl_ACP" name="trans-delta-2-enoyl-C18-acyl-ACP"/>
      <species id="C52_acyl_ACP" name="C52-acyl-ACP"/>
      <species id="D_3_hydroxy_C46_acyl_ACP" name="D-3-hydroxy-C46-acyl-ACP"/>
      <species id="malonyl_C14_acyl_ACP_FAS" name="malonyl-C14-acyl-ACP-FAS"/>
      <species id="malonyl_C2_acyl_ACP_FAS" name="malonyl-C2-acyl-ACP-FAS"/>
      <species id="beta_keto_C24_acyl_ACP_FAS" name="beta-keto-C24-acyl-ACP-FAS"/>
      <species id="trans_delta_2_enoyl_C48_acyl_ACP" name="trans-delta-2-enoyl-C48-acyl-ACP"/>
      <species id="trans_delta_2_enoyl_C10_acyl_ACP_FAS" name="trans-delta-2-enoyl-C10-acyl-ACP-FAS"/>
      <species id="C54_acyl_ACP" name="C54-acyl-ACP"/>
      <species id="C10_acyl_ACP_FAS" name="C10-acyl-ACP-FAS"/>
      <species id="trans_methoxy_C58_meroacyl_cp_ACP_AMP" name="trans-methoxy-C58-meroacyl-cp-ACP-AMP"/>
      <species id="trans_delta_2_enoyl_C44_acyl_ACP" name="trans-delta-2-enoyl-C44-acyl-ACP"/>
      <species id="malonyl_C6_acyl_ACP_FAS" name="malonyl-C6-acyl-ACP-FAS"/>
      <species id="D_3_hydroxy_C20_acyl_ACP_FAS" name="D-3-hydroxy-C20-acyl-ACP-FAS"/>
      <species id="trans_delta_2_enoyl_C46_acyl_ACP" name="trans-delta-2-enoyl-C46-acyl-ACP"/>
      <species id="D_3_hydroxy_C28_acyl_ACP" name="D-3-hydroxy-C28-acyl-ACP"/>
      <species id="beta_keto_C30_acyl_ACP" name="beta-keto-C30-acyl-ACP"/>
      <species id="C16_acyl_S_CoA" name="C16-acyl-S-CoA"/>
      <species id="beta_keto_C14_acyl_ACP_FAS" name="beta-keto-C14-acyl-ACP-FAS"/>
      <species id="malonyl_C16_acyl_ACP_FAS" name="malonyl-C16-acyl-ACP-FAS"/>
      <species id="malonyl_C18_acyl_ACP_FAS" name="malonyl-C18-acyl-ACP-FAS"/>
      <species id="D_3_hydroxy_C38_acyl_ACP" name="D-3-hydroxy-C38-acyl-ACP"/>
      <species id="C8_acyl_ACP_FAS" name="C8-acyl-ACP-FAS"/>
      <species id="C40_acyl_ACP" name="C40-acyl-ACP"/>
      <species id="trans_delta_2_enoyl_C36_acyl_ACP" name="trans-delta-2-enoyl-C36-acyl-ACP"/>
      <species id="D_3_hydroxy_C34_acyl_ACP" name="D-3-hydroxy-C34-acyl-ACP"/>
      <species id="cis_delta_2_19_37_enoyl_C58_acyl_ACP" name="cis-delta-2-19,37-enoyl-C58-acyl-ACP"/>
      <species id="beta_keto_C32_acyl_ACP" name="beta-keto-C32-acyl-ACP"/>
      <species id="cis_delta_2_19_31_enoyl_C52_acyl_ACP" name="cis-delta-2-19,31-enoyl-C52-acyl-ACP"/>
      <species id="beta_keto_C22_acyl_ACP" name="beta-keto-C22-acyl-ACP"/>
      <species id="malonyl_CoA" name="malonyl-CoA"/>
      <species id="trans_delta_2_enoyl_C20_acyl_ACP" name="trans-delta-2-enoyl-C20-acyl-ACP"/>
      <species id="C38_acyl_ACP" name="C38-acyl-ACP"/>
      <species id="C24_acyl_ACP" name="C24-acyl-ACP"/>
      <species id="D_3_hydroxy_C52_acyl_ACP" name="D-3-hydroxy-C52-acyl-ACP"/>
      <species id="trans_delta_2_enoyl_C22_acyl_ACP" name="trans-delta-2-enoyl-C22-acyl-ACP"/>
      <species id="trans_delta_2_enoyl_C14_acyl_ACP_FAS" name="trans-delta-2-enoyl-C14-acyl-ACP-FAS"/>
      <species id="trans_delta_2_enoyl_C12_acyl_ACP_FAS" name="trans-delta-2-enoyl-C12-acyl-ACP-FAS"/>
      <species id="C50_acyl_ACP" name="C50-acyl-ACP"/>
      <species id="D_3_hydroxy_C22_acyl_ACP_FAS" name="D-3-hydroxy-C22-acyl-ACP-FAS"/>
      <species id="D_3_hydroxy_C4_acyl_ACP_FAS" name="D-3-hydroxy-C4-acyl-ACP-FAS"/>
      <species id="trans_methoxy_mycolate" name="trans-methoxy-mycolate"/>
      <species id="pyrophosphate" name="pyrophosphate"/>
      <species id="H" name="H+"/>
      <species id="NADP" name="NADP"/>
      <species id="AMP" name="AMP"/>
      <species id="S_adenosyl_L_homocysteine" name="S-adenosyl-L-homocysteine"/>
      <species id="ATP" name="ATP"/>
      <species id="BCCP_biotin" name="BCCP-biotin"/>
      <species id="phosphate" name="phosphate"/>
      <species id="CO2" name="CO2"/>
      <species id="cis_methoxy_mycolate" name="cis-methoxy-mycolate"/>
      <species id="alpha_mycolate" name="alpha-mycolate"/>
      <species id="NAD" name="NAD"/>
      <species id="NADPH" name="NADPH"/>
      <species id="acetyl_CoA" name="acetyl-CoA"/>
      <species id="AccB" name="AccB"/>
      <species id="H2O" name="H2O"/>
      <species id="trans_keto_mycolate" name="trans-keto-mycolate"/>
      <species id="S_adenosyl_L_methionine" name="S-adenosyl-L-methionine"/>
      <species id="acyl_carrier_protein" name="acyl-carrier-protein"/>
      <species id="cis_keto_mycolate" name="cis-keto-mycolate"/>
      <species id="ACP_FAS" name="ACP-FAS"/>
      <species id="ADP" name="ADP"/>
      <species id="apo_AcpM" name="apo-AcpM"/>
      <species id="HCO3" name="HCO3-"/>
      <species id="biotin" name="biotin"/>
      <species id="NADH" name="NADH"/>
      <species id="coenzyme_A" name="coenzyme-A"/>
      <species id="M__n_POLYP" name="(polyphosphate)(n)" compartment="cytoplasm"/>
      <species id="M__n_1_POLYP" name="(polyphosphate)(n-1)" compartment="cytoplasm"/>
      <species id="M_1_AMINO_PROPAN_2_OL" name="1-amino-propan-2-ol" compartment="cytoplasm"/>
      <species id="M_13PDG" name="1,3-diphosphateglycerate" compartment="cytoplasm"/>
      <species id="M_2_PHOSPHO_L_LACTATE" name="2-phospho-L-lactate" compartment="cytoplasm"/>
      <species id="M_2A3KB" name="2-amino-3-oxobutanoate" compartment="cytoplasm"/>
      <species id="M_2MBECOA" name="2-methylbut-2-enoyl-CoA (tiglyl-CoA, 2-methylcrotonoyl-CoA)" compartment="cytoplasm"/>
      <species id="M_2MBUTCOA" name="S-2-methyl-butyryl-CoA" compartment="cytoplasm"/>
      <species id="M_2MBUTLIPO" name="enzyme_N6-(S-[2-methylpropanoyl]dihydrolipoyl)lysine" compartment="cytoplasm"/>
      <species id="M_2METHYLCISACONITATE" name="2-methyl-cis-aconitate" compartment="cytoplasm"/>
      <species id="M_2METHYLCITRATE" name="2-methylcitrate" compartment="cytoplasm"/>
      <species id="M_2PCDPMDE" name="2-phospho-4-(cytidine_5&apos;-diphospho)-2-C-methyl-D-erythritol" compartment="cytoplasm"/>
      <species id="M_2PG" name="2-phosphoglycerate" compartment="cytoplasm"/>
      <species id="M_3DDAH7P" name="3-deoxy-D-arabino-heptulosonate-7-phosphate" compartment="cytoplasm"/>
      <species id="M_3MBECOA" name="3-methylbut-2-enoyl-CoA (3-methylcrotonyl-CoA)" compartment="cytoplasm"/>
      <species id="M_3MBUTCOA" name="S-3-methyl-butyryl-CoA" compartment="cytoplasm"/>
      <species id="M_3MBUTLIPO" name="enzyme_N6-(S-[3-methylbutanoyl]dihydrolipoyl)lysine" compartment="cytoplasm"/>
      <species id="M_3PG" name="3-phosphoglycerate" compartment="cytoplasm"/>
      <species id="M_3PSER" name="3-phospho-serine" compartment="cytoplasm"/>
      <species id="M_3PSME" name="5-enolpyruvyl-shikimate-3-phosphate" compartment="cytoplasm"/>
      <species id="M_4HPP" name="p-hydroxyphenylpyruvate" compartment="cytoplasm"/>
      <species id="M_4PPNCYS" name="R-4&apos;-phosphopantothenoyl-L-cysteine" compartment="cytoplasm"/>
      <species id="M_4PPNTE" name="pantetheine_4&apos;-phosphate" compartment="cytoplasm"/>
      <species id="M_4PPNTO" name="D-4&apos;-phosphopantothenate" compartment="cytoplasm"/>
      <species id="M_5_AMINO_LEVULINATE" name="5-amino-levulinate" compartment="cytoplasm"/>
      <species id="M_5MTA" name="5&apos;-methylthioadenosine" compartment="cytoplasm"/>
      <species id="M_5PARAPP" name="5&apos;-phosphoarabinose-pyrophosphate" compartment="cytoplasm"/>
      <species id="M_7_8_DIAMINONONANOATE" name="7,8-Diaminononanoate" compartment="cytoplasm"/>
      <species id="M_8_AMINO7_OXONONANOATE" name="8-amino-7-oxononanoate" compartment="cytoplasm"/>
      <species id="M_9_HEXADECENOATE" name="9-hexadecenoate" compartment="cytoplasm"/>
      <species id="M_9_HEXADECENOYL_ACP" name="9-hexadecenoyl-ACP" compartment="cytoplasm"/>
      <species id="M_9_HEXADECENOYL_COA" name="9-hexadecenoyl-CoA" compartment="cytoplasm"/>
      <species id="M_9_OCTADECENOATE" name="9-octadecenoate" compartment="cytoplasm"/>
      <species id="M_9_OCTADECENOYL_ACP" name="9-octadecenoyl-ACP" compartment="cytoplasm"/>
      <species id="M_9_OCTADECENOYL_COA" name="9-octadecenoyl-CoA" compartment="cytoplasm"/>
      <species id="M_A160GL3P" name="A160GL3P" compartment="cytoplasm"/>
      <species id="M_A6RP" name="5-amino-6-(5&apos;-phosphoribosylamino)uracil" compartment="cytoplasm"/>
      <species id="M_A6RP5P" name="5-amino-6-(5&apos;-phosphoribitylamino)uracil" compartment="cytoplasm"/>
      <species id="M_A6RP5P2" name="5-amino-6-(5&apos;-phosphoribosylamino)uracil" compartment="cytoplasm"/>
      <species id="M_AACCOA" name="acetoacetyl-CoA" compartment="cytoplasm"/>
      <species id="M_ABUT" name="2-aceto-2-hydroxy-butyrate" compartment="cytoplasm"/>
      <species id="M_AC" name="acetate" compartment="cytoplasm"/>
      <species id="M_AC1PIM1" name="AC1PIM1" compartment="cytoplasm"/>
      <species id="M_AC1PIM2" name="AC1PIM2" compartment="cytoplasm"/>
      <species id="M_AC1PIM3" name="AC1PIM3" compartment="cytoplasm"/>
      <species id="M_AC2PIM1" name="AC2PIM1" compartment="cytoplasm"/>
      <species id="M_AC2PIM2" name="AC2PIM2" compartment="cytoplasm"/>
      <species id="M_AC2PIM3" name="AC2PIM3" compartment="cytoplasm"/>
      <species id="M_AC3PIM1" name="AC3PIM1" compartment="cytoplasm"/>
      <species id="M_AC3PIM2" name="AC3PIM2" compartment="cytoplasm"/>
      <species id="M_AC3PIM3" name="AC3PIM3" compartment="cytoplasm"/>
      <species id="M_AC3PIM4" name="AC3PIM4" compartment="cytoplasm"/>
      <species id="M_AC3PIM5" name="AC3PIM5" compartment="cytoplasm"/>
      <species id="M_AC4PIM1" name="AC4PIM1" compartment="cytoplasm"/>
      <species id="M_AC4PIM2" name="AC4PIM2" compartment="cytoplasm"/>
      <species id="M_AC4PIM3" name="AC4PIM3" compartment="cytoplasm"/>
      <species id="M_AC4PIM5" name="AC4PIM5" compartment="cytoplasm"/>
      <species id="M_AC4PIM6" name="AC4PIM6" compartment="cytoplasm"/>
      <species id="M_AC4PIM7" name="AC4PIM7" compartment="cytoplasm"/>
      <species id="M_ACACP" name="acetyl-ACP" compartment="cytoplasm"/>
      <species id="M_ACAL" name="acetaldehyde" compartment="cytoplasm"/>
      <species id="M_ACCOA" name="acetyl-CoA" compartment="cytoplasm"/>
      <species id="M_ACETYLP" name="acetylphosphate" compartment="cytoplasm"/>
      <species id="M_ACLAC" name="2-acetolactate" compartment="cytoplasm"/>
      <species id="M_ACP" name="acyl-carrier-protein" compartment="cytoplasm"/>
      <species id="M_ACRCOA" name="acrylyl-CoA" compartment="cytoplasm"/>
      <species id="M_ACTAC" name="acetoacetate" compartment="cytoplasm"/>
      <species id="M_ACYL_MAS" name="ACYL-MAS" compartment="cytoplasm"/>
      <species id="M_ACYL_TRE_S_COA" name="ACYL-TRE-S-COA" compartment="cytoplasm"/>
      <species id="M_AD" name="adenine" compartment="cytoplasm"/>
      <species id="M_ADCHOR" name="4-amino-4-deoxychorismate" compartment="cytoplasm"/>
      <species id="M_ADENOSYL_COBRATE" name="adenosyl-cobyrate" compartment="cytoplasm"/>
      <species id="M_ADENOSYL_COBRINICACID_A_C_DIAMIDE" name="adenosyl-cobyrinic acid a,c-diamide" compartment="cytoplasm"/>
      <species id="M_ADENOSYLCOBINAMIDE" name="adenosylcobinamide" compartment="cytoplasm"/>
      <species id="M_ADENOSYLCOBINAMIDE_GDP" name="adenosylcobinamide-GDP" compartment="cytoplasm"/>
      <species id="M_ADENOSYLCOBINIMIDE_P" name="adenosylcobinamide-P" compartment="cytoplasm"/>
      <species id="M_ADLIPO" name="enzyme_N6-(S-acetyldihydrolipoyl)lysine" compartment="cytoplasm"/>
      <species id="M_ADN" name="adenosine" compartment="cytoplasm"/>
      <species id="M_ADP" name="adenosine-diphosphate" compartment="cytoplasm"/>
      <species id="M_AGL3P" name="1-acyl-sn-glycerol-3P" compartment="cytoplasm"/>
      <species id="M_AHHMD" name="2-amino-4-hydroxy-6-hydroxymethyl-7,8-dihydropteridine_diphosphate" compartment="cytoplasm"/>
      <species id="M_AHHMP" name="6-hydroxymethyl-dihydropterin" compartment="cytoplasm"/>
      <species id="M_AHMMP" name="hydroxymethylpyrimidine" compartment="cytoplasm"/>
      <species id="M_AHTD" name="7,8-dihydroneopterin_3&apos;-triphosphate" compartment="cytoplasm"/>
      <species id="M_AICAR" name="amino-4-imidazolecarboxamide_ribotide" compartment="cytoplasm"/>
      <species id="M_AIR" name="5-aminoimidazole_ribonucleotide" compartment="cytoplasm"/>
      <species id="M_AKG" name="α-ketoglutarate" compartment="cytoplasm"/>
      <species id="M_AKP" name="2-dehydropantoate" compartment="cytoplasm"/>
      <species id="M_ALA" name="D-alanine" compartment="cytoplasm"/>
      <species id="M_ALAALA" name="D-alanyl-D-alanine" compartment="cytoplasm"/>
      <species id="M_AMINOACETONE" name="aminoacetone" compartment="cytoplasm"/>
      <species id="M_AMP" name="adenosine-monophosphate" compartment="cytoplasm"/>
      <species id="M_AMPMP" name="hydroxymethylpyrimidine_phosphate" compartment="cytoplasm"/>
      <species id="M_AN" name="anthranilate" compartment="cytoplasm"/>
      <species id="M_APS" name="adenylyl-sulfate" compartment="cytoplasm"/>
      <species id="M_ARABINOGALACTANDPP" name="arabinogalactan-decaprenylphosphate" compartment="cytoplasm"/>
      <species id="M_ARABINOGALACTAN_PEPTIDOGLYCAN" name="arabinogalactan_peptidoglycan" compartment="cytoplasm"/>
      <species id="M_ARAFDPP" name="arabinofuranose-decaprenylphosphate" compartment="cytoplasm"/>
      <species id="M_ARAbr1brGALACTANDPP" name="ARA[1]GALACTANDPP" compartment="cytoplasm"/>
      <species id="M_ARG" name="L-arginine" compartment="cytoplasm"/>
      <species id="M_ARGSUCC" name="L-arginino-succinate" compartment="cytoplasm"/>
      <species id="M_ASER" name="O-acetyl-L-serine" compartment="cytoplasm"/>
      <species id="M_ASN" name="L-asparagine" compartment="cytoplasm"/>
      <species id="M_ASP" name="L-aspartate" compartment="cytoplasm"/>
      <species id="M_ASP4P" name="L-aspartyl-4-phosphate" compartment="cytoplasm"/>
      <species id="M_ASPSA" name="L-aspartate-semialdehyde" compartment="cytoplasm"/>
      <species id="M_ASUC" name="adenylo-succinate" compartment="cytoplasm"/>
      <species id="M_ATP" name="adenosine-triphosphate" compartment="cytoplasm"/>
      <species id="M_BETA_KETO_C22_ACYL_ACP" name="BETA-KETO-C22-ACYL-ACP" compartment="cytoplasm"/>
      <species id="M_BIOMASS" name="biomass" compartment="cytoplasm"/>
      <species id="M_BIOTIN" name="biotin" compartment="cytoplasm"/>
      <species id="M_BIOTIN_BCCP" name="biotin-BCCP" compartment="cytoplasm"/>
      <species id="M_BIOTIN_CO2" name="BCCP-biotin-CO2" compartment="cytoplasm"/>
      <species id="M_BUTANOYL_COA" name="butanoyl-CoA" compartment="cytoplasm"/>
      <species id="M_C78_3_OXY_MYCOLATE_ENZ" name="3-oxo-C78-α-mycolate-ENZ" compartment="cytoplasm"/>
      <species id="M_C78MYCOLATE_ENZ" name="C78-α-mycolate-ENZ" compartment="cytoplasm"/>
      <species id="M_C78MYCOLATE_PP" name="C78-α-mycolate-PP" compartment="cytoplasm"/>
      <species id="M_CAASP" name="carbamoyl-L-aspartate" compartment="cytoplasm"/>
      <species id="M_CADA" name="cadaverine" compartment="cytoplasm"/>
      <species id="M_CAIR" name="4-carboxyaminoimidazole_ribonucleotide" compartment="cytoplasm"/>
      <species id="M_CAP" name="carbamoyl-phosphate" compartment="cytoplasm"/>
      <species id="M_CATECHOL" name="catechol" compartment="cytoplasm"/>
      <species id="M_CBHCAP" name="3-carboxy-2-hydroxy-4-methylpentanoate" compartment="cytoplasm"/>
      <species id="M_CDP" name="cytidine-diphosphate" compartment="cytoplasm"/>
      <species id="M_CDPDAG_TBA" name="CDP-diacylglycerol-TBA" compartment="cytoplasm"/>
      <species id="M_CDPDG" name="CDP-diacylglycerol" compartment="cytoplasm"/>
      <species id="M_CDPMDE" name="4-(cytidine_5&apos;-diphospho)-2-C-methyl-D-erythritol" compartment="cytoplasm"/>
      <species id="M_CELB" name="cellobiose" compartment="cytoplasm"/>
      <species id="M_CHOR" name="chorismate" compartment="cytoplasm"/>
      <species id="M_CIS_DELTA_13_ENOYL_C32_ACYL_ACP" name="CIS-DELTA-13-ENOYL-C32-ACYL-ACP" compartment="cytoplasm"/>
      <species id="M_CIS_DELTA_19_ENOYL_C38_ACYL_ACP" name="CIS-DELTA-19-ENOYL-C38-ACYL-ACP" compartment="cytoplasm"/>
      <species id="M_CIS_DELTA_2_19_31_ENOYL_C50_ACYL_ACP" name="CIS-DELTA-2-19,31-ENOYL-C50-ACYL-ACP" compartment="cytoplasm"/>
      <species id="M_CIS_DELTA_2_19_37_ENOYL_C56_ACYL_ACP" name="CIS-DELTA-2-19,37-ENOYL-C56-ACYL-ACP" compartment="cytoplasm"/>
      <species id="M_CIS_DELTA_2_3_15_ENOYL_C34_ACYL_ACP" name="CIS-DELTA-2-3,15-ENOYL-C34-ACYL-ACP" compartment="cytoplasm"/>
      <species id="M_CIS_DELTA_2_3_21_ENOYL_C40_ACYL_ACP" name="CIS-DELTA-2-3,21-ENOYL-C40-ACYL-ACP" compartment="cytoplasm"/>
      <species id="M_CIS_DELTA_3_DODECANOYL_COA" name="CIS-DELTA-3-DODECANOYL-COA" compartment="cytoplasm"/>
      <species id="M_CIS_DELTA_3_ENOYL_C22_ACYL_ACP" name="CIS-DELTA-3-ENOYL-C22-ACYL-ACP" compartment="cytoplasm"/>
      <species id="M_CIS_DELTA_37_ENOYL_DIMETHY_HYDROXY_C56_ACYL_ACP" name="CIS-DELTA-37-ENOYL-DIMETHY-HYDROXY-C56-ACYL-ACP" compartment="cytoplasm"/>
      <species id="M_CIS_DELTA_37_ENOYL_METHY_HYDROXY_C56_ACYL_ACP" name="CIS-DELTA-37-ENOYL-METHY-HYDROXY-C56-ACYL-ACP" compartment="cytoplasm"/>
      <species id="M_CIS_DELTA_5_TETRADECANOYL_COA" name="CIS-DELTA-5-TETRADECANOYL-COA" compartment="cytoplasm"/>
      <species id="M_CIS_KETO_MEROACYL_ACP" name="CIS-KETO-MEROACYL-ACP" compartment="cytoplasm"/>
      <species id="M_CIS_METHOXY_MEROACYL_ACP" name="CIS-METHOXY-MEROACYL-ACP" compartment="cytoplasm"/>
      <species id="M_CIT" name="citrate" compartment="cytoplasm"/>
      <species id="M_CITR" name="citrulline" compartment="cytoplasm"/>
      <species id="M_CITxt" name="external_citrate" compartment="extracellular" boundaryCondition="true"/>
      <species id="M_CL" name="cardiolipin" compartment="cytoplasm"/>
      <species id="M_CMP" name="cytidine-monophosphate" compartment="cytoplasm"/>
      <species id="M_CO_II" name="Co2+ (cobalt ion)" compartment="cytoplasm"/>
      <species id="M_CO_IIxt" name="external Co2+ (cobalt ion)" compartment="extracellular" boundaryCondition="true"/>
      <species id="M_CO2" name="carbon_dioxide" compartment="cytoplasm"/>
      <species id="M_CO2xt" name="external_carbon_dioxide" compartment="extracellular" boundaryCondition="true"/>
      <species id="M_COA" name="coenzyme_A" compartment="cytoplasm"/>
      <species id="M_COB_I" name="coenzyme B12" compartment="cytoplasm"/>
      <species id="M_COB_I_RINICACID_A_C_DIAMIDE" name="cob(I)yrinic acid a,c-diamide" compartment="cytoplasm"/>
      <species id="M_COB_II" name="COB-II" compartment="cytoplasm"/>
      <species id="M_COB_II_RINICACID_A_C_DIAMIDE" name="cob(II)yrinic acid a,c-diamide" compartment="cytoplasm"/>
      <species id="M_COB_III" name="COB-III" compartment="cytoplasm"/>
      <species id="M_COPROPORPHYRINOGEN_III" name="coproporphyrinogen_III" compartment="cytoplasm"/>
      <species id="M_CPAD5P" name="1-(o-carboxyphenylamino)-1&apos;-deoxyribulose-5&apos;-phosphate" compartment="cytoplasm"/>
      <species id="M_CROTONOYLCOA" name="crotonoyl-CoA" compartment="cytoplasm"/>
      <species id="M_CTP" name="cytidine-5&apos;-triphosphate" compartment="cytoplasm"/>
      <species id="M_CYCLOPROPYL_MEROACYL_ACP" name="CYCLOPROPYL-MEROACYL-ACP" compartment="cytoplasm"/>
      <species id="M_CYS" name="L-cysteine" compartment="cytoplasm"/>
      <species id="M_CYS_NG_INS" name="desacetylmycothiol_(1-D-myo-inosityl-2-(L-cysteinyl)amido-2-deoxy-α-D-glucopyranoside)" compartment="cytoplasm"/>
      <species id="M_D_3_HYDROXY_C22_ACYL_ACP" name="D-3-HYDROXY-C22-ACYL-ACP" compartment="cytoplasm"/>
      <species id="M_D6PGC" name="6-phospho-D-gluconate" compartment="cytoplasm"/>
      <species id="M_D6PGL" name="D-glucono-δ-lactone-6-phosphate" compartment="cytoplasm"/>
      <species id="M_D6RP5P" name="2,5-diamino-6-(ribosylamino)-4-(3H)-pyrimidinone_5&apos;-phosphate" compartment="cytoplasm"/>
      <species id="M_D8RL" name="6,7-dimethyl-8-(1-D-ribityl)lumazine" compartment="cytoplasm"/>
      <species id="M_DA" name="deoxyadenosine" compartment="cytoplasm"/>
      <species id="M_DADP" name="deoxyadenosine-diphosphate" compartment="cytoplasm"/>
      <species id="M_DAG" name="1,2-diacylglycerol" compartment="cytoplasm"/>
      <species id="M_DALA" name="D-alanine" compartment="cytoplasm"/>
      <species id="M_DAPIM" name="L,L-diaminopimelate" compartment="cytoplasm"/>
      <species id="M_DATP" name="deoxyadenosine-triphosphate" compartment="cytoplasm"/>
      <species id="M_DB4P" name="2,5-diamino-6-(ribosylamino)-4-(3H)-pyrimidinone_5&apos;-phosphate" compartment="cytoplasm"/>
      <species id="M_DCDP" name="deoxycytidine-diphosphate" compartment="cytoplasm"/>
      <species id="M_DCMP" name="deoxycytidine_monophosphate" compartment="cytoplasm"/>
      <species id="M_DCTP" name="deoxycytidine-triphosphate" compartment="cytoplasm"/>
      <species id="M_DECANOATE" name="decanoate" compartment="cytoplasm"/>
      <species id="M_DECANOYL_COA" name="decanoyl-CoA" compartment="cytoplasm"/>
      <species id="M_DETHIOBIOTIN" name="dethiobiotin" compartment="cytoplasm"/>
      <species id="M_DG" name="DG" compartment="cytoplasm"/>
      <species id="M_DGDP" name="deoxyguanosine-diphosphate" compartment="cytoplasm"/>
      <species id="M_DGLN" name="D-glutamine" compartment="cytoplasm"/>
      <species id="M_DGLU" name="D-glutamate" compartment="cytoplasm"/>
      <species id="M_DGLYCERATE" name="D-glycerate" compartment="cytoplasm"/>
      <species id="M_DGMP" name="deoxyguanosine-monophosphate" compartment="cytoplasm"/>
      <species id="M_DGTP" name="deoxyguanosine-triphosphate" compartment="cytoplasm"/>
      <species id="M_DHAP" name="dihydroxyacetone-phosphate" compartment="cytoplasm"/>
      <species id="M_DHF" name="7,8-dihydrofolate" compartment="cytoplasm"/>
      <species id="M_DHLIPOYLPROTEIN" name="enzyme_N6-(dihydrolipoyl)lysine" compartment="cytoplasm"/>
      <species id="M_DHMVA" name="2,3-dihydroxy-3-methylvalerate" compartment="cytoplasm"/>
      <species id="M_DHN" name="1,4-dihydroxy-2-naphthoate" compartment="cytoplasm"/>
      <species id="M_DHP" name="dihydro-neo-pterin" compartment="cytoplasm"/>
      <species id="M_DHPT" name="7,8-dihydropteroate" compartment="cytoplasm"/>
      <species id="M_DHSK" name="3-dehydro-shikimate" compartment="cytoplasm"/>
      <species id="M_DIACYLTREHALOSE" name="diacyltrehalose." compartment="cytoplasm"/>
      <species id="M_DIHYDRODIPICOLINATE" name="L-2,3-dihydrodipicolinate" compartment="cytoplasm"/>
      <species id="M_DIHYDROXYMETHYLPENTANOATE" name="Dihydroxy-methylpentanoate" compartment="cytoplasm"/>
      <species id="M_DIM" name="dimycocerosate" compartment="cytoplasm"/>
      <species id="M_DIM_CYTO" name="cytoplasmic_dimycocerosate" compartment="cytoplasm"/>
      <species id="M_DIMGP" name="D-erythro-imidazole-glycerol-phosphate" compartment="cytoplasm"/>
      <species id="M_DIN" name="deoxyinosine" compartment="cytoplasm"/>
      <species id="M_DLIPO" name="DLIPO" compartment="cytoplasm"/>
      <species id="M_DMK" name="3-demethylubiquinone-8" compartment="cytoplasm"/>
      <species id="M_DMPP" name="dimethylallyl-pyrophosphate" compartment="cytoplasm"/>
      <species id="M_DNA" name="deoxyribonucleic acid�" compartment="cytoplasm"/>
      <species id="M_DOCOSANOATE" name="docosanoate" compartment="cytoplasm"/>
      <species id="M_DOCOSANOYL_ACP" name="docosanoyl-ACP" compartment="cytoplasm"/>
      <species id="M_DOCOSANOYL_COA" name="docosanoyl-CoA�" compartment="cytoplasm"/>
      <species id="M_DODECANOATE" name="dodecanoate" compartment="cytoplasm"/>
      <species id="M_DODECANOYL_COA" name="dodecanoyl-CoA" compartment="cytoplasm"/>
      <species id="M_DOROA" name="dihydroorotate" compartment="cytoplasm"/>
      <species id="M_DPCOA" name="dephospho-CoA" compartment="cytoplasm"/>
      <species id="M_DPP" name="dimethylallyl-pyrophosphate" compartment="cytoplasm"/>
      <species id="M_DPPARA" name="decaprenylphosphate-arabinose" compartment="cytoplasm"/>
      <species id="M_DPPPR" name="DPPPR" compartment="cytoplasm"/>
      <species id="M_DPPR" name="DPPR" compartment="cytoplasm"/>
      <species id="M_DQT" name="3-dehydroquinate" compartment="cytoplasm"/>
      <species id="M_DR1P" name="deoxyribose-1-phosphate" compartment="cytoplasm"/>
      <species id="M_DR5P" name="deoxyribose-5-phosphate" compartment="cytoplasm"/>
      <species id="M_DT" name="DT" compartment="cytoplasm"/>
      <species id="M_DTDP" name="deoxythymidine-5&apos;-diphosphate" compartment="cytoplasm"/>
      <species id="M_DTDP4DH6DGLC" name="dTDP-4-dehydro-6-deoxy-D-glucose" compartment="cytoplasm"/>
      <species id="M_DTDP4DH6DMAN" name="dTDP-4-dehydro-6-deoxy-L-mannose" compartment="cytoplasm"/>
      <species id="M_DTDPGLC" name="dTDP-glucose�" compartment="cytoplasm"/>
      <species id="M_DTDPRHAM" name="dTDP-α-L-rhamnose" compartment="cytoplasm"/>
      <species id="M_DTMP" name="deoxythymidine 5&apos;-phosphate" compartment="cytoplasm"/>
      <species id="M_DTTP" name="deoxythymidine 5&apos;-triphosphate" compartment="cytoplasm"/>
      <species id="M_DUDP" name="deoxyuridine-diphosphate�" compartment="cytoplasm"/>
      <species id="M_DUMP" name="deoxyuridine-phosphate" compartment="cytoplasm"/>
      <species id="M_DUTP" name="deoxyuridine-triphosphate�" compartment="cytoplasm"/>
      <species id="M_DX5P" name="1-deoxy-D-xylulose 5-phosphate" compartment="cytoplasm"/>
      <species id="M_E4P" name="D-erythrose-4-phosphate" compartment="cytoplasm"/>
      <species id="M_EICOSANOATE" name="eicosanoate" compartment="cytoplasm"/>
      <species id="M_EICOSANOYL_ACP" name="eicosanoyl-ACP" compartment="cytoplasm"/>
      <species id="M_EICOSANOYL_COA" name="eicosanoyl-CoA" compartment="cytoplasm"/>
      <species id="M_ETH" name="ethanol" compartment="cytoplasm"/>
      <species id="M_F1P" name="fructose-1-phosphate" compartment="cytoplasm"/>
      <species id="M_F420" name="coenzyme F420�" compartment="cytoplasm"/>
      <species id="M_F420_0" name="F420-0" compartment="cytoplasm"/>
      <species id="M_F6P" name="D-fructose-6-phosphate" compartment="cytoplasm"/>
      <species id="M_FAD" name="flavin adenine dinucleotide" compartment="cytoplasm"/>
      <species id="M_FADH2" name="flavin adenine dinucleotide reduced" compartment="cytoplasm"/>
      <species id="M_FDP" name="fructose-1,6-bisphosphate" compartment="cytoplasm"/>
      <species id="M_FE2" name="ferrous iron" compartment="cytoplasm"/>
      <species id="M_FE3" name="ferric iron�" compartment="cytoplasm"/>
      <species id="M_FE3xt" name="external ferric iron�" compartment="extracellular" boundaryCondition="true"/>
      <species id="M_FERI" name="oxidized ferredoxin" compartment="cytoplasm"/>
      <species id="M_FERO" name="reduced ferredoxin" compartment="cytoplasm"/>
      <species id="M_FGAM" name="5-phosphoribosyl-N-formylglycineamidine" compartment="cytoplasm"/>
      <species id="M_FGAR" name="5&apos;-phosphoribosyl-N-formylglycineamide" compartment="cytoplasm"/>
      <species id="M_FMN" name="flavin_mononucleotide�" compartment="cytoplasm"/>
      <species id="M_FO" name="FO" compartment="cytoplasm"/>
      <species id="M_FOR" name="formate" compartment="cytoplasm"/>
      <species id="M_FPP" name="trans, trans-farnesyl diphosphate" compartment="cytoplasm"/>
      <species id="M_FRU" name="fructose" compartment="cytoplasm"/>
      <species id="M_FTHF" name="N10-formyl-THF" compartment="cytoplasm"/>
      <species id="M_FUACAC" name="4-fumaryl-acetoacetate" compartment="cytoplasm"/>
      <species id="M_FUC1P" name="β-L-fucose_1-phosphate" compartment="cytoplasm"/>
      <species id="M_FUM" name="fumarate" compartment="cytoplasm"/>
      <species id="M_G1P" name="α-D-glucose_1-phosphate" compartment="cytoplasm"/>
      <species id="M_G3P" name="D-glyceraldehyde-3-phosphate" compartment="cytoplasm"/>
      <species id="M_G6P" name="β-D-glucose-6-phosphate" compartment="cytoplasm"/>
      <species id="M_GA1P" name="D-glucosamine-1-phosphate" compartment="cytoplasm"/>
      <species id="M_GA6P" name="D-glucosamine-6-phosphate" compartment="cytoplasm"/>
      <species id="M_GABA" name="4-aminobutyrate_(GABA)" compartment="cytoplasm"/>
      <species id="M_GAL1P" name="α-D-galactose_1-phosphate" compartment="cytoplasm"/>
      <species id="M_GALACTANDPP" name="galactan-decaprenylphosphate" compartment="cytoplasm"/>
      <species id="M_GAR" name="5-phospho-ribosyl-glycineamide" compartment="cytoplasm"/>
      <species id="M_GDP" name="guanosine_diphosphate" compartment="cytoplasm"/>
      <species id="M_GDPDHDOGAL" name="GDP-4-dehydro-6-L-deoxygalactose" compartment="cytoplasm"/>
      <species id="M_GDPDHDOMAN" name="GDP-4-dehydro-6-deoxy-D-mannose" compartment="cytoplasm"/>
      <species id="M_GDPFUC" name="GDP-L-fucose" compartment="cytoplasm"/>
      <species id="M_GDPMAN" name="guanosine_diphosphate_mannose" compartment="cytoplasm"/>
      <species id="M_GGPP" name="geranylgeranyl_diphosphate" compartment="cytoplasm"/>
      <species id="M_GL" name="Glycerol" compartment="cytoplasm"/>
      <species id="M_GL3P" name="glycerol-3-phosphate" compartment="cytoplasm"/>
      <species id="M_GLAC" name="D-galactose" compartment="cytoplasm"/>
      <species id="M_GLAL" name="glycolaldehyde" compartment="cytoplasm"/>
      <species id="M_GLC" name="β-D-glucose" compartment="cytoplasm"/>
      <species id="M_GLCxt" name="external_β-D-glucose" compartment="extracellular" boundaryCondition="true"/>
      <species id="M_GLN" name="glutamine" compartment="cytoplasm"/>
      <species id="M_GLU" name="glutamate" compartment="cytoplasm"/>
      <species id="M_GLU1SEMIALD" name="glutamate-1-semialdehyde" compartment="cytoplasm"/>
      <species id="M_GLUGSAL" name="L-glutamate_γ-semialdehyde" compartment="cytoplasm"/>
      <species id="M_GLUP" name="L-glutamate-5-phosphate" compartment="cytoplasm"/>
      <species id="M_GLUT" name="GLUT" compartment="cytoplasm"/>
      <species id="M_GLUTCOA" name="GLUTCOA" compartment="cytoplasm"/>
      <species id="M_GLX" name="glyoxylate" compartment="cytoplasm"/>
      <species id="M_GLY" name="glycine" compartment="cytoplasm"/>
      <species id="M_GLYCOLATE" name="glycolate" compartment="cytoplasm"/>
      <species id="M_GMP" name="guanosine-monophosphate" compartment="cytoplasm"/>
      <species id="M_GN" name="guanine" compartment="cytoplasm"/>
      <species id="M_GPP" name="geranyl-PP" compartment="cytoplasm"/>
      <species id="M_GSN" name="guanosine" compartment="cytoplasm"/>
      <species id="M_GTP" name="guanosine-triphosphate" compartment="cytoplasm"/>
      <species id="M_GUAIACOL" name="guaiacol" compartment="cytoplasm"/>
      <species id="M_H" name="proton" compartment="cytoplasm"/>
      <species id="M_H2O2" name="hydrogen_peroxide" compartment="cytoplasm"/>
      <species id="M_H2S" name="hydrogen_sulfide" compartment="cytoplasm"/>
      <species id="M_H2SO3" name="sulfurous_acid_" compartment="cytoplasm"/>
      <species id="M_HBA" name="salicylate_(o-hydroxybenzoic_acid)" compartment="cytoplasm"/>
      <species id="M_HCO3" name="bicarbonate" compartment="cytoplasm"/>
      <species id="M_HCYS" name="L-homocysteine" compartment="cytoplasm"/>
      <species id="M_HEME_FE2" name="HEME-FE2" compartment="cytoplasm"/>
      <species id="M_HEME_FE3" name="HEME-FE3" compartment="cytoplasm"/>
      <species id="M_HEMT" name="4-methyl-5-(β-hydroxyethyl)thiazole" compartment="cytoplasm"/>
      <species id="M_HEPPP" name="HEPPP" compartment="cytoplasm"/>
      <species id="M_HEPTADECANOATE" name="heptadecanoate" compartment="cytoplasm"/>
      <species id="M_HEPTADECANOYL_ACP" name="heptadecanoyl-ACP" compartment="cytoplasm"/>
      <species id="M_HEPTADECANOYL_COA" name="heptadecanoyl-CoA" compartment="cytoplasm"/>
      <species id="M_HEPTANOYL_COA" name="heptanoyl-CoA" compartment="cytoplasm"/>
      <species id="M_HEXACOSANOATE" name="hexacosanoate" compartment="cytoplasm"/>
      <species id="M_HEXACOSANOYL_ACP" name="hexacosanoyl-ACP" compartment="cytoplasm"/>
      <species id="M_HEXACOSANOYL_COA" name="hexacosanoyl-CoA" compartment="cytoplasm"/>
      <species id="M_HEXACOSANOYL_COA_CO2" name="hexacosanoyl-CoA-CO2" compartment="cytoplasm"/>
      <species id="M_HEXADECANOATE" name="hexadecanoate" compartment="cytoplasm"/>
      <species id="M_HEXADECANOYL_ACP" name="hexadecanoyl-ACP" compartment="cytoplasm"/>
      <species id="M_HEXADECANOYL_COA" name="hexadecanoyl-COA" compartment="cytoplasm"/>
      <species id="M_HEXADECANOYL_MAS" name="hexadecanoyl-MAS" compartment="cytoplasm"/>
      <species id="M_HEXANOATE" name="hexanoate" compartment="cytoplasm"/>
      <species id="M_HEXANOYL_ACP" name="hexanoyl-ACP" compartment="cytoplasm"/>
      <species id="M_HEXANOYL_COA" name="hexanoyl-CoA" compartment="cytoplasm"/>
      <species id="M_HIBUT" name="3-hydroxy-isobutyrate" compartment="cytoplasm"/>
      <species id="M_HIBUTCOA" name="3-hydroxy-isobutyryl-CoA" compartment="cytoplasm"/>
      <species id="M_HIS" name="L-histidine" compartment="cytoplasm"/>
      <species id="M_HISOL" name="histidinol" compartment="cytoplasm"/>
      <species id="M_HISOLP" name="L-histidinol-phosphate" compartment="cytoplasm"/>
      <species id="M_HMB4PP" name="1-hydroxy-2-methyl-2-(E)-butenyl_4-diphosphate" compartment="cytoplasm"/>
      <species id="M_HMBUTCOA" name="3-hydroxybutyryl-CoA" compartment="cytoplasm"/>
      <species id="M_HMGLUTCOA" name="3-hydroxy-3-methyl-glutaryl-CoA" compartment="cytoplasm"/>
      <species id="M_HOMOGEN" name="homogentisate" compartment="cytoplasm"/>
      <species id="M_HPCOA" name="HPCOA" compartment="cytoplasm"/>
      <species id="M_HPPP" name="HPPP" compartment="cytoplasm"/>
      <species id="M_HSER" name="homoserine" compartment="cytoplasm"/>
      <species id="M_HYDROGENOBYRINATE" name="hydrogenobyrinate" compartment="cytoplasm"/>
      <species id="M_HYDROGENOBYRINATE_A_C_DIAMIDE" name="hydrogenobyrinate_a,c_diamide" compartment="cytoplasm"/>
      <species id="M_HYDROXYAKG" name="D-4-hydroxy-2-keto-glutarate" compartment="cytoplasm"/>
      <species id="M_HYDROXYMETHYLBILANE" name="hydroxymethylbilane" compartment="cytoplasm"/>
      <species id="M_HYDROXYPHTHIOCERANOYL_COA" name="hydroxyphthioceranoyl-CoA" compartment="cytoplasm"/>
      <species id="M_HYXN" name="hypoxanthine" compartment="cytoplasm"/>
      <species id="M_IBUTCOA" name="IBUTCOA" compartment="cytoplasm"/>
      <species id="M_IBUTLIPO" name="IBUTLIPO" compartment="cytoplasm"/>
      <species id="M_ICHOR" name="isochorismate" compartment="cytoplasm"/>
      <species id="M_ICIT" name="isocitrate" compartment="cytoplasm"/>
      <species id="M_IDP" name="inosine_diphosphate" compartment="cytoplasm"/>
      <species id="M_IGP" name="indole-3-glycerol-phosphate" compartment="cytoplasm"/>
      <species id="M_ILE" name="L-isoleucine" compartment="cytoplasm"/>
      <species id="M_IMACP" name="imidazole_acetol-phosphate" compartment="cytoplasm"/>
      <species id="M_IMP" name="inosine-5&apos;-phosphate" compartment="cytoplasm"/>
      <species id="M_INS" name="inosine" compartment="cytoplasm"/>
      <species id="M_IP" name="inositol_phosphate" compartment="cytoplasm"/>
      <species id="M_IPP" name="Δ3-isopentenyl-PP" compartment="cytoplasm"/>
      <species id="M_IPPMAL" name="2-isopropylmalate" compartment="cytoplasm"/>
      <species id="M_ISUCC" name="iminoaspartate_(α-iminosuccinate)" compartment="cytoplasm"/>
      <species id="M_ITP" name="inosine_triphosphate" compartment="cytoplasm"/>
      <species id="M_LAC" name="D-lactate" compartment="cytoplasm"/>
      <species id="M_LACTAL" name="lactaldehyde" compartment="cytoplasm"/>
      <species id="M_LAM" name="lipoarabinomannan" compartment="cytoplasm"/>
      <species id="M_LEU" name="L-leucine" compartment="cytoplasm"/>
      <species id="M_LIPID1" name="LIPID1" compartment="cytoplasm"/>
      <species id="M_LIPID2" name="LIPID2" compartment="cytoplasm"/>
      <species id="M_LIPID2_AMIDATED" name="LIPID2-AMIDATED" compartment="cytoplasm"/>
      <species id="M_LIPO" name="enzyme N6-(lipoyl)lysine" compartment="cytoplasm"/>
      <species id="M_LIPOYLPROTEIN" name="H-protein-(lipoyl)lysine" compartment="cytoplasm"/>
      <species id="M_LLAC" name="lactate" compartment="cytoplasm"/>
      <species id="M_LLCT" name="cystathionine" compartment="cytoplasm"/>
      <species id="M_LM" name="ipomannan" compartment="cytoplasm"/>
      <species id="M_LPPG" name="?" compartment="cytoplasm"/>
      <species id="M_LYS" name="L-lysine" compartment="cytoplasm"/>
      <species id="M_MAACCOA" name="MAACCOA" compartment="cytoplasm"/>
      <species id="M_MACAC" name="4-maleyl-acetoacetate" compartment="cytoplasm"/>
      <species id="M_MACRCOA" name="methylacrylyl-CoA" compartment="cytoplasm"/>
      <species id="M_MAG" name="monoacylglycerol" compartment="cytoplasm"/>
      <species id="M_MAHMPPP" name="4-amino-5-hydroxymethyl-2-methylpyrimidine-pyrophosphate" compartment="cytoplasm"/>
      <species id="M_MAL" name="malate" compartment="cytoplasm"/>
      <species id="M_MALACP" name="malonyl-ACP" compartment="cytoplasm"/>
      <species id="M_MALCOA" name="malonyl-CoA" compartment="cytoplasm"/>
      <species id="M_MAN" name="mannose" compartment="cytoplasm"/>
      <species id="M_MAN1P" name="α-D-mannose_1-phosphate" compartment="cytoplasm"/>
      <species id="M_MAN6P" name="mannose-6-phosphate" compartment="cytoplasm"/>
      <species id="M_MAPC" name="mycolic_acid�arabinogalactan-peptidoglycan_complex" compartment="cytoplasm"/>
      <species id="M_MAS" name="MAS" compartment="cytoplasm"/>
      <species id="M_MBT" name="mycobactin" compartment="cytoplasm"/>
      <species id="M_MBTA_HOLO" name="mycobactinA-HOLO" compartment="cytoplasm"/>
      <species id="M_MBTA_SAL" name="mycobactinA-SAL" compartment="cytoplasm"/>
      <species id="M_MBTB_HOLO" name="mycobactinB-HOLO" compartment="cytoplasm"/>
      <species id="M_MBTB_SER" name="mycobactinB-SER" compartment="cytoplasm"/>
      <species id="M_MBTCD_HBA" name="mycobactinCD-HBA" compartment="cytoplasm"/>
      <species id="M_MBTCD_HOLO" name="mycobactinCD-HOLO" compartment="cytoplasm"/>
      <species id="M_MBTE_HOLO" name="mycobactinE-HOLO" compartment="cytoplasm"/>
      <species id="M_MBTE_LYS" name="mycobactinE-LYS" compartment="cytoplasm"/>
      <species id="M_MBTF_HOLO" name="mycobactinF-HOLO" compartment="cytoplasm"/>
      <species id="M_MBTF_LYS" name="mycobactinF-LYS" compartment="cytoplasm"/>
      <species id="M_MBTSEC" name="mycobactinSEC" compartment="cytoplasm"/>
      <species id="M_MBTWALL" name="mycobactinWALL" compartment="cytoplasm"/>
      <species id="M_MDAPIM" name="meso-diaminopimelate" compartment="cytoplasm"/>
      <species id="M_MDE4P" name="2-C-methyl-D-erythritol-4-phosphate" compartment="cytoplasm"/>
      <species id="M_MDECPP" name="2-C-methyl-D-erythritol-2,4-cyclodiphosphate" compartment="cytoplasm"/>
      <species id="M_MEROACYL_AMP" name="meroacyl-AMP" compartment="cytoplasm"/>
      <species id="M_MET" name="methionine" compartment="cytoplasm"/>
      <species id="M_METHF" name="5,10-methenyl-THF" compartment="cytoplasm"/>
      <species id="M_METHYMALONATE" name="methylmalonate" compartment="cytoplasm"/>
      <species id="M_METTHF" name="5,10-methylene-THF" compartment="cytoplasm"/>
      <species id="M_MGLUTCOA" name="3-methylglutaconyl-CoA" compartment="cytoplasm"/>
      <species id="M_MI" name="myo-inositol" compartment="cytoplasm"/>
      <species id="M_MK" name="ubiquinone-8" compartment="cytoplasm"/>
      <species id="M_MKH2" name="ubiquinol-8" compartment="cytoplasm"/>
      <species id="M_MLT" name="maltose" compartment="cytoplasm"/>
      <species id="M_MO2" name="molybdenum_ion" compartment="cytoplasm"/>
      <species id="M_MO2xt" name="external_molybdenum_ion" compartment="extracellular" boundaryCondition="true"/>
      <species id="M_MOAD_COOH" name="MOAD-COOH" compartment="cytoplasm"/>
      <species id="M_MOAD_COSH" name="MOAD-COSH" compartment="cytoplasm"/>
      <species id="M_MOLYBDENUM" name="molybdenum" compartment="cytoplasm"/>
      <species id="M_MOLYBDOPTERIN" name="molybdopterin" compartment="cytoplasm"/>
      <species id="M_MOLYBDOPTERIN_GDP" name="molybdopterin_guanine_dinucleotide" compartment="cytoplasm"/>
      <species id="M_MOP" name="4-methyl-2-oxopentanoate" compartment="cytoplasm"/>
      <species id="M_MPD" name="mannosyl-�-1-phosphodolichol" compartment="cytoplasm"/>
      <species id="M_MPET" name="4-methyl-5-(β-hydroxyethyl)thiazole_phosphate" compartment="cytoplasm"/>
      <species id="M_MTHF" name="5-methyl-THF" compartment="cytoplasm"/>
      <species id="M_MTHPTGLU" name="MTHPTGLU" compartment="cytoplasm"/>
      <species id="M_MTR1P" name="5-methylthioribose-1-phosphate" compartment="cytoplasm"/>
      <species id="M_MYCOCEROSOYL_MAS" name="MYCOCEROSOYL-MAS" compartment="cytoplasm"/>
      <species id="M_MYCOLIPANOIC_ACP" name="mycolipanoic-ACP" compartment="cytoplasm"/>
      <species id="M_MYCOLIPDIENOYL_ACP" name="MYCOLIPDIENOYL-ACP" compartment="cytoplasm"/>
      <species id="M_MYCOLIPENOYL_ACP" name="MYCOLIPENOYL-ACP" compartment="cytoplasm"/>
      <species id="M_MYCOSIDE_B" name="mycoside_B" compartment="cytoplasm"/>
      <species id="M_MYCOTHIOL" name="mycothiol" compartment="cytoplasm"/>
      <species id="M_MYCOTHIONE" name="mycothione" compartment="cytoplasm"/>
      <species id="M_NAAD" name="deamido-NAD" compartment="cytoplasm"/>
      <species id="M_NAC" name="nicotinate" compartment="cytoplasm"/>
      <species id="M_NACD" name="nicotinate_ribonucleoside" compartment="cytoplasm"/>
      <species id="M_NACN" name="nicotinate_nucleotide" compartment="cytoplasm"/>
      <species id="M_NAD" name="nicotinamide_adenine_dinucleotide" compartment="cytoplasm"/>
      <species id="M_NADH" name="nicotinamide_adenine_dinucleotide_-_reduced" compartment="cytoplasm"/>
      <species id="M_NADP" name="nicotinamide_adenine_dinucleotide_phosphate" compartment="cytoplasm"/>
      <species id="M_NADPH" name="Nicotinamide_adenine_dinucleotide_phosphate_-_reduced" compartment="cytoplasm"/>
      <species id="M_NAG_INS" name="1-D-myo-inosityl-2-acetamido-2-deoxy-α-D-glucopyranoside" compartment="cytoplasm"/>
      <species id="M_NAGA1P" name="N-acetyl-glucosamine-1-phosphate" compartment="cytoplasm"/>
      <species id="M_NAGDPP" name="N-acetyl-glucosamine-DPP" compartment="cytoplasm"/>
      <species id="M_NAGLU" name="N-acetyl-L-glutamate" compartment="cytoplasm"/>
      <species id="M_NAGLUP" name="N-acetylglutamyl-phosphate" compartment="cytoplasm"/>
      <species id="M_NAGLUS" name="N-acetyl-L-glutamate_5-semialdehyde" compartment="cytoplasm"/>
      <species id="M_NAM" name="nicotinamide" compartment="cytoplasm"/>
      <species id="M_NAMD" name="nicotinamide_riboside" compartment="cytoplasm"/>
      <species id="M_NAMN" name="nicotinamide_mononucleotide" compartment="cytoplasm"/>
      <species id="M_NAORN" name="N-acetyl-L-ornithine" compartment="cytoplasm"/>
      <species id="M_NG_INS" name="glucosaminyl-inositol" compartment="cytoplasm"/>
      <species id="M_NH3" name="ammonia" compartment="cytoplasm"/>
      <species id="M_NH3xt" name="external_ammonia" compartment="extracellular" boundaryCondition="true"/>
      <species id="M_NO2" name="nitrite" compartment="cytoplasm"/>
      <species id="M_NO2xt" name="external_nitrite" compartment="extracellular" boundaryCondition="true"/>
      <species id="M_NO3" name="nitrate_" compartment="cytoplasm"/>
      <species id="M_NONADECANOATE" name="nonadecanoate" compartment="cytoplasm"/>
      <species id="M_NONADECANOYL_ACP" name="nonadecanoyl-ACP" compartment="cytoplasm"/>
      <species id="M_NONADECANOYL_COA" name="nonadecanoyl-COA" compartment="cytoplasm"/>
      <species id="M_NONANOYL_COA" name="nonanoyl-COA" compartment="cytoplasm"/>
      <species id="M_NPP" name="nerylpyrophosphate" compartment="cytoplasm"/>
      <species id="M_NPRAN" name="N-(5&apos;-phosphoribosyl)-anthranilate" compartment="cytoplasm"/>
      <species id="M_O2" name="oxygen" compartment="cytoplasm"/>
      <species id="M_O2xt" name="external_oxygen" compartment="extracellular" boundaryCondition="true"/>
      <species id="M_OA" name="oxaloacetate" compartment="cytoplasm"/>
      <species id="M_OAHSER" name="O-acetyl-L-homoserine" compartment="cytoplasm"/>
      <species id="M_OBUT" name="2-oxobutanoate" compartment="cytoplasm"/>
      <species id="M_OCTACOSANOYL_ACP" name="octacosanoyl-ACP" compartment="cytoplasm"/>
      <species id="M_OCTACOSANOYL_COA" name="octacosanoyl-COA" compartment="cytoplasm"/>
      <species id="M_OCTADECANOATE" name="octadecanoate" compartment="cytoplasm"/>
      <species id="M_OCTADECANOYL_ACP" name="octadecanoyl-ACP" compartment="cytoplasm"/>
      <species id="M_OCTADECANOYL_COA" name="octadecanoyl-CoA" compartment="cytoplasm"/>
      <species id="M_OCTANOYL_COA" name="octanoyl-CoA" compartment="cytoplasm"/>
      <species id="M_OICAP" name="OICAP" compartment="cytoplasm"/>
      <species id="M_OMP" name="orotidine-5&apos;-phosphate" compartment="cytoplasm"/>
      <species id="M_OMVAL" name="2-keto-3-methyl-valerate" compartment="cytoplasm"/>
      <species id="M_OPP" name="octaprenyl_diphosphate" compartment="cytoplasm"/>
      <species id="M_ORN" name="ornithine" compartment="cytoplasm"/>
      <species id="M_OROA" name="orotate" compartment="cytoplasm"/>
      <species id="M_OSB" name="O-succinylbenzoate" compartment="cytoplasm"/>
      <species id="M_OSBCOA" name="O-succinylbenzoyl-CoA" compartment="cytoplasm"/>
      <species id="M_OSLHSER" name="O-succinyl-L-homoserine" compartment="cytoplasm"/>
      <species id="M_OTHIO" name="thioredoxin_disulfide" compartment="cytoplasm"/>
      <species id="M_OXOMETHYLPENTANOATE" name="2-oxo-3-methylpentanoate" compartment="cytoplasm"/>
      <species id="M_P_L_GLX" name="poly-L-glutamate/glutamine (PL-glx) cell wall structure" compartment="cytoplasm"/>
      <species id="M_P5C" name="pyrroline_5-carboxylate" compartment="cytoplasm"/>
      <species id="M_PA" name="L-phosphatidate" compartment="cytoplasm"/>
      <species id="M_PA_TBA" name="PA-tuberculostearic_acid" compartment="cytoplasm"/>
      <species id="M_PABA" name="para-aminobenzoic_acid" compartment="cytoplasm"/>
      <species id="M_PANT" name="L-pantoate" compartment="cytoplasm"/>
      <species id="M_PAP" name="adenosine_3&apos;,5&apos;-bisphosphate" compartment="cytoplasm"/>
      <species id="M_PAPS" name="3&apos;-phosphoadenylyl-sulfate" compartment="cytoplasm"/>
      <species id="M_PE" name="L-1-phosphatidyl-ethanolamine" compartment="cytoplasm"/>
      <species id="M_PENTA_METHYL_TRICONTANOYL" name="PENTA-METHYL-TRICONTANOYL" compartment="cytoplasm"/>
      <species id="M_PENTA_METHYL_TRICONTANOYL_COA" name="PENTA-METHYL-TRICONTANOYL-COA" compartment="cytoplasm"/>
      <species id="M_PENTADECANOATE" name="pentadecanoate" compartment="cytoplasm"/>
      <species id="M_PENTADECANOYL_ACP" name="pentadecanoyl-ACP" compartment="cytoplasm"/>
      <species id="M_PENTADECANOYL_COA" name="pentadecanoyl-CoA" compartment="cytoplasm"/>
      <species id="M_PENTANOYL_COA" name="pentanoyl-CoA" compartment="cytoplasm"/>
      <species id="M_PEP" name="phosphoenolpyruvate" compartment="cytoplasm"/>
      <species id="M_PEPTIDOGLYCAN" name="peptidoglycan" compartment="cytoplasm"/>
      <species id="M_PG" name="L-1-phosphatidyl-glycero" compartment="cytoplasm"/>
      <species id="M_PGL_TB" name="phenolglycolipid_antigen_(PLG-Tb_1)" compartment="cytoplasm"/>
      <species id="M_PGP" name="L-1-phosphatidylglycerol-phosphate" compartment="cytoplasm"/>
      <species id="M_PHDIM" name="phthiocerol dimycocerosate" compartment="cytoplasm"/>
      <species id="M_PHDIM_CYTO" name="cytoplasmic_phthiocerol_dimycocerosate" compartment="cytoplasm"/>
      <species id="M_PHDIMRHAM1" name="PHDIMRHAM1" compartment="cytoplasm"/>
      <species id="M_PHDIMRHAM2" name="PHDIMRHAM2" compartment="cytoplasm"/>
      <species id="M_PHE" name="phenylalanine" compartment="cytoplasm"/>
      <species id="M_PHEN" name="prephenate" compartment="cytoplasm"/>
      <species id="M_PHENOLPHTHIODIOLONE_A" name="phenolphthiodiolone A" compartment="cytoplasm"/>
      <species id="M_PHOSPHATIDYLCHOLINE" name="phosphatidylcholine" compartment="cytoplasm"/>
      <species id="M_PHOSPHO_PENTA_METHYL_TRICONTANOYL_COA" name="PHOSPHO-PENTA-METHYL-TRICONTANOYL-COA" compartment="cytoplasm"/>
      <species id="M_PHP" name="3-phospho-hydroxypyruvate" compartment="cytoplasm"/>
      <species id="M_PHPAA_COA" name="PHPAA-COA" compartment="cytoplasm"/>
      <species id="M_PHPYR" name="phenylpyruvate" compartment="cytoplasm"/>
      <species id="M_PHSER" name="O-phospho-L-homoserine" compartment="cytoplasm"/>
      <species id="M_PHTHIODIOLONE_A" name="phthiodiolone_A" compartment="cytoplasm"/>
      <species id="M_PI" name="phosphate" compartment="cytoplasm"/>
      <species id="M_PI_TBA" name="PI-tuberculostearic_acid" compartment="cytoplasm"/>
      <species id="M_PIMELOYL_COA" name="pimeloyl-CoA" compartment="cytoplasm"/>
      <species id="M_PIMS" name="phosphatidyl_myo-inositol_mannosides" compartment="cytoplasm"/>
      <species id="M_PIxt" name="external_phosphate" compartment="extracellular" boundaryCondition="true"/>
      <species id="M_PNTO" name="pantothenate" compartment="cytoplasm"/>
      <species id="M_POLYACYLTREHALOSE" name="polyacyltrehalose" compartment="cytoplasm"/>
      <species id="M_PORPHOBILILOGIN" name="porphobilinogen" compartment="cytoplasm"/>
      <species id="M_PPI" name="pyrophosphate" compartment="cytoplasm"/>
      <species id="M_PPM" name="polyprenolmannose" compartment="cytoplasm"/>
      <species id="M_PPPI" name="Inorganic_triphosphate" compartment="cytoplasm"/>
      <species id="M_PPPP" name="PPPP" compartment="cytoplasm"/>
      <species id="M_PPTC" name="phenolphthiocerol" compartment="cytoplasm"/>
      <species id="M_PPTT" name="PPTT" compartment="cytoplasm"/>
      <species id="M_PRAM" name="5-phosphoribosylamine" compartment="cytoplasm"/>
      <species id="M_PRBAMP" name="phosphoribosylformiminoAICAR-phosphate" compartment="cytoplasm"/>
      <species id="M_PRBATP" name="5-phosphoribosyl_1-pyrophosphate" compartment="cytoplasm"/>
      <species id="M_PRECORIN_2" name="precorrin-2" compartment="cytoplasm"/>
      <species id="M_PRECORIN_3A" name="precorrin-3A" compartment="cytoplasm"/>
      <species id="M_PRECORIN_3B" name="precorrin-3B" compartment="cytoplasm"/>
      <species id="M_PRECORIN_4B" name="precorrin-4B" compartment="cytoplasm"/>
      <species id="M_PRECORIN_5" name="precorrin-5" compartment="cytoplasm"/>
      <species id="M_PRECORIN_6X" name="precorrin-6x" compartment="cytoplasm"/>
      <species id="M_PRECORIN_6Y" name="precorrin-6y" compartment="cytoplasm"/>
      <species id="M_PRECORIN_8X" name="precorrin-8x" compartment="cytoplasm"/>
      <species id="M_PRECURSOR_Z" name="precursor-Z" compartment="cytoplasm"/>
      <species id="M_PRFICA" name="phosphoribosyl-formamido-carboxamide" compartment="cytoplasm"/>
      <species id="M_PRFP" name="phosphoribosylformiminoAICAR-phosphate" compartment="cytoplasm"/>
      <species id="M_PRLP" name="phosphoribulosylformimino-AICAR-P" compartment="cytoplasm"/>
      <species id="M_PRO" name="proline" compartment="cytoplasm"/>
      <species id="M_PROPANOATE" name="propanoate" compartment="cytoplasm"/>
      <species id="M_PROPIONYLACP" name="propionyl-ACP" compartment="cytoplasm"/>
      <species id="M_PROPIONYLCOA" name="propionyl-CoA" compartment="cytoplasm"/>
      <species id="M_PROPIONYLP" name="propionyl-P" compartment="cytoplasm"/>
      <species id="M_PROTEIN" name="average_mycobacterial_protein" compartment="cytoplasm"/>
      <species id="M_PROTOHEME_FE2" name="protoheme" compartment="cytoplasm"/>
      <species id="M_PROTOPORPHYRIN_IX" name="protoporphyrin_IX" compartment="cytoplasm"/>
      <species id="M_PROTOPORPHYRINOGEN" name="protoporphyrinogen_IX" compartment="cytoplasm"/>
      <species id="M_PRPP" name="5-phosphoribosyl_1-pyrophosphate" compartment="cytoplasm"/>
      <species id="M_PS" name="phosphatidylserine" compartment="cytoplasm"/>
      <species id="M_PTC" name="phthiocerol" compartment="cytoplasm"/>
      <species id="M_PTHIOCERANOYL_COA" name="phthioceranoyl-COA" compartment="cytoplasm"/>
      <species id="M_PTRSC" name="putrescine" compartment="cytoplasm"/>
      <species id="M_PTT" name="PTT" compartment="cytoplasm"/>
      <species id="M_PURI5P" name="pseudouridine_5&apos;-phosphate" compartment="cytoplasm"/>
      <species id="M_PYR" name="pyruvate" compartment="cytoplasm"/>
      <species id="M_QA" name="quinolinate" compartment="cytoplasm"/>
      <species id="M_R1P" name="ribose-1-phosphate" compartment="cytoplasm"/>
      <species id="M_R5P" name="D-ribose-5-phosphate" compartment="cytoplasm"/>
      <species id="M_RHAMNAGDPP" name="Rha-GlcNAc-DPP" compartment="cytoplasm"/>
      <species id="M_RHYDROXYBUTANOYL" name="(R)-3-Hydroxybutanoyl" compartment="cytoplasm"/>
      <species id="M_RIB" name="Ribose" compartment="cytoplasm"/>
      <species id="M_RIBFLAV" name="riboflavin" compartment="cytoplasm"/>
      <species id="M_RL5P" name="D-ribulose-5-phosphate" compartment="cytoplasm"/>
      <species id="M_RMMALONYLACP" name="(R)-methylmalonyl-ACP" compartment="cytoplasm"/>
      <species id="M_RMMALONYLCOA" name="(R)-methylmalonyl-CoA" compartment="cytoplasm"/>
      <species id="M_RNA" name="ribonucleic_acid" compartment="cytoplasm"/>
      <species id="M_RTHIO" name="reduced_thioredoxin" compartment="cytoplasm"/>
      <species id="M_S7P" name="D-sedoheptulose-7-phosphate" compartment="cytoplasm"/>
      <species id="M_SAH" name="S-adenosyl-L-homocysteine" compartment="cytoplasm"/>
      <species id="M_SAICAR" name="5&apos;-phosphoribosyl-4-(N-succinocarboxamide)-5-aminoimidazole" compartment="cytoplasm"/>
      <species id="M_SAL" name="salicylate" compartment="cytoplasm"/>
      <species id="M_SAM" name="S-adenosyl-L-methionine" compartment="cytoplasm"/>
      <species id="M_SAM_2_OXOBUTANOATE" name="S-adenosyl-4-methylthio-2-oxobutanoate" compartment="cytoplasm"/>
      <species id="M_SAOPIM" name="N-succinyl-2-amino-6-ketopimelate" compartment="cytoplasm"/>
      <species id="M_SAP" name="H-protein-S-(aminomethyldihydrolipoyl)lysine" compartment="cytoplasm"/>
      <species id="M_SDAPIM" name="N-succinyl-L,L-2,6-diaminopimelate" compartment="cytoplasm"/>
      <species id="M_SER" name="serine" compartment="cytoplasm"/>
      <species id="M_SHCHC" name="2-succinyl-6-hydroxy-2,4-cyclohexadiene-1-carboxylate" compartment="cytoplasm"/>
      <species id="M_SHYDROXYBUTANOYL" name="SHYDROXYBUTANOYL" compartment="cytoplasm"/>
      <species id="M_SL_1" name="sulfolipid-1" compartment="cytoplasm"/>
      <species id="M_SL1278_CYTO" name="cyptoplasmic_SL1278_(SL-1_precursor)" compartment="cytoplasm"/>
      <species id="M_SL1278_WALL" name="wallbound_SL1278_(SL-1_precursor)" compartment="cytoplasm"/>
      <species id="M_SLF" name="sulfate" compartment="cytoplasm"/>
      <species id="M_SLFxt" name="external_sulfate" compartment="extracellular" boundaryCondition="true"/>
      <species id="M_SMALLMOLECULES" name="small_molecules" compartment="cytoplasm"/>
      <species id="M_SME" name="shikimate" compartment="cytoplasm"/>
      <species id="M_SME3P" name="shikimate-3-phosphate" compartment="cytoplasm"/>
      <species id="M_SMMALONYLCOA" name="(S)-methyl-malonyl-CoA" compartment="cytoplasm"/>
      <species id="M_SPRMD" name="spermidine" compartment="cytoplasm"/>
      <species id="M_SUC" name="sucrose" compartment="cytoplasm"/>
      <species id="M_SUCC" name="succinate" compartment="cytoplasm"/>
      <species id="M_SUCCOA" name="succinyl-CoA" compartment="cytoplasm"/>
      <species id="M_SUCCSAL" name="succinate_semialdehyde_(succinic_semialdehyde)" compartment="cytoplasm"/>
      <species id="M_SUGARS" name="sugars" compartment="cytoplasm"/>
      <species id="M_T3" name="D-glyceraldehyde-3-phosphate" compartment="cytoplasm"/>
      <species id="M_TAG" name="triacylglycerol" compartment="cytoplasm"/>
      <species id="M_TETRACOSANOATE" name="tetracosanoate" compartment="cytoplasm"/>
      <species id="M_TETRACOSANOYL_ACP" name="tetracosanoyl-ACP" compartment="cytoplasm"/>
      <species id="M_TETRACOSANOYL_COA" name="tetracosanoyl-CoA" compartment="cytoplasm"/>
      <species id="M_TETRADECANOATE" name="tetradecanoate_" compartment="cytoplasm"/>
      <species id="M_TETRADECANOYL_ACP" name="tetradecanoyl-ACP" compartment="cytoplasm"/>
      <species id="M_TETRADECANOYL_COA" name="tetradecanoyl-CoA" compartment="cytoplasm"/>
      <species id="M_TETRAHYDRODIPICOLINATE" name="tetrahydrodipicolinate" compartment="cytoplasm"/>
      <species id="M_THF" name="tetrahydrofolate" compartment="cytoplasm"/>
      <species id="M_THFG" name="THF-L-glutamate" compartment="cytoplasm"/>
      <species id="M_THI" name="thiamine" compartment="cytoplasm"/>
      <species id="M_THIP" name="thiamine-phosphate" compartment="cytoplasm"/>
      <species id="M_THPTGLU" name="tetrahydropteroyltri-L-glutamate" compartment="cytoplasm"/>
      <species id="M_THR" name="threonine" compartment="cytoplasm"/>
      <species id="M_THY" name="THY" compartment="cytoplasm"/>
      <species id="M_TRANS_DELTA_2_DODECANOYL_COA" name="TRANS-DELTA-2-DODECANOYL-COA" compartment="cytoplasm"/>
      <species id="M_TRANS_DELTA_2_ENOYL_C22_ACYL_ACP" name="TRANS-DELTA-2-ENOYL-C22-ACYL-ACP" compartment="cytoplasm"/>
      <species id="M_TRANS_DELTA_2_HYDROXY_DODECANOYL_COA" name="TRANS-DELTA-2-HYDROXY-DODECANOYL-COA" compartment="cytoplasm"/>
      <species id="M_TRANS_KETO_MEROACYL_ACP" name="TRANS-KETO-MEROACYL-ACP" compartment="cytoplasm"/>
      <species id="M_TRANS_METHOXY_MEROACYL_ACP" name="TRANS-METHOXY-MEROACYL-ACP" compartment="cytoplasm"/>
      <species id="M_TRE" name="trehalose" compartment="cytoplasm"/>
      <species id="M_TRE_S" name="sulfated_trehalose" compartment="cytoplasm"/>
      <species id="M_TRE6P" name="trehalose_6-phosphate" compartment="cytoplasm"/>
      <species id="M_TREHALOSEDIMYCOLATE" name="trehalosedimycolate_(TDM)" compartment="cytoplasm"/>
      <species id="M_TREHALOSEMONOMYCOLATE" name="trehalosemonomycolate_(TMM)" compartment="cytoplasm"/>
      <species id="M_TREHALOSEMONOMYCOLATE_P" name="cytoplasmic_trehalosemonomycolate-P" compartment="cytoplasm"/>
      <species id="M_TREHALOSEMONOMYCOLATE_CY" name="cytoplasmic_trehalosemonomycolate_(TMM)" compartment="cytoplasm"/>
      <species id="M_TRIDECANOYL_COA" name="tridecanoyl-CoA" compartment="cytoplasm"/>
      <species id="M_TRNA_GLU" name="tRNAGlu" compartment="cytoplasm"/>
      <species id="M_TRP" name="tryptophan" compartment="cytoplasm"/>
      <species id="M_TS_COSH_TYR" name="L-tyrosine/ThiS-COSH_complex" compartment="cytoplasm"/>
      <species id="M_TS_PROTEIN" name="ThiS_protein/C1of_Tyrosine,_4hydroxybenzyl_alcohol_complex" compartment="cytoplasm"/>
      <species id="M_TUBERCULOSTEROYL_ACP" name="Tuberculostearic acid (TBSA)" compartment="cytoplasm"/>
      <species id="M_TYR" name="tyrosine" compartment="cytoplasm"/>
      <species id="M_UDP" name="uridine-diphosphate" compartment="cytoplasm"/>
      <species id="M_UDPDGLUC" name="UDPDGLUC" compartment="cytoplasm"/>
      <species id="M_UDPG" name="UDP-D-glucose" compartment="cytoplasm"/>
      <species id="M_UDPGAL" name="UDP-galactose" compartment="cytoplasm"/>
      <species id="M_UDPGALF" name="UDP-D-galacto-1,4-furanose" compartment="cytoplasm"/>
      <species id="M_UDPNACVG" name="UDP-N-acetyl-3-O-(1-carboxyvinyl)-D-glucosamine)" compartment="cytoplasm"/>
      <species id="M_UDPNAG" name="UDP-N-acetyl-D-glucosamine" compartment="cytoplasm"/>
      <species id="M_UDPNAGPEE" name="UDP-GlcNAc-pyruvate_enol_ether" compartment="cytoplasm"/>
      <species id="M_UDPNAM" name="UDP-N-acetylmuramate" compartment="cytoplasm"/>
      <species id="M_UDPNGM" name="UDPNGM" compartment="cytoplasm"/>
      <species id="M_UDP_NAM_NGM_AGMDAPIM" name="UDP[NAM_NGM]AGMDAPIM" compartment="cytoplasm"/>
      <species id="M_UDP_NAM_NGM_AGMDAPIMAA" name="UDP[NAM_NGM]AGMDAPIMAA" compartment="cytoplasm"/>
      <species id="M_UDP_NAM_NGM_ALA" name="UDP[NAM_NGM]ALA" compartment="cytoplasm"/>
      <species id="M_UDP_NAM_NGM_ALAGLU" name="UDP[NAM_NGM]ALAGLU" compartment="cytoplasm"/>
      <species id="M_UMP" name="uridine-monophosphate" compartment="cytoplasm"/>
      <species id="M_UNDECANOYL_COA" name="undecanoyl-CoA" compartment="cytoplasm"/>
      <species id="M_URA" name="uracil" compartment="cytoplasm"/>
      <species id="M_UREA" name="urea" compartment="cytoplasm"/>
      <species id="M_UROPORPHYRINOGEN_III" name="uroporphyrinogen-III" compartment="cytoplasm"/>
      <species id="M_UTP" name="uridine-triphosphate" compartment="cytoplasm"/>
      <species id="M_VAL" name="valine" compartment="cytoplasm"/>
      <species id="M_X5P" name="D-xylulose-5-phosphate" compartment="cytoplasm"/>
      <species id="M_XAN" name="xanthine" compartment="cytoplasm"/>
      <species id="M_XMP" name="xanthosine-5-phosphate" compartment="cytoplasm"/>
      <species id="M_XTSINE" name="xanthosine" compartment="cytoplasm"/>
      <species id="M_bALA" name="β-alanine" compartment="cytoplasm"/>
      <species id="M_bDG1P" name="β-D-Glucose_1-phosphate" compartment="cytoplasm"/>
      <species id="M_bDG6P" name="β-D-glucose-6-phosphate" compartment="cytoplasm"/>
      <species id="M_bDGLC" name="β-D-glucose" compartment="cytoplasm"/>
      <species id="M_cAMP" name="cyclic-AMP" compartment="cytoplasm"/>
      <species id="M_cGMP" name="cyclic-GMP" compartment="cytoplasm"/>
      <species id="M_ppGpp" name="ppGpp" compartment="cytoplasm"/>
      <species id="M_TAGbio" compartment="cytoplasm"/>
      <species id="M_BIOMASSxt" name="external_M_BIOMASS" compartment="extracellular" boundaryCondition="true"/>
      <species id="M_GLUCAN" name="M_GLUCAN" compartment="cytoplasm"/>
      <species id="M_HYDROXYGLU" name="M_HYDROXYGLU" compartment="cytoplasm"/>
      <species id="M_OCTANOYL_ACP" compartment="cytoplasm"/>
      <species id="M_APO_LIPO" name="M_APO_LIPO" compartment="cytoplasm"/>
      <species id="M_ELECTROPHILE_X" compartment="cytoplasm"/>
      <species id="M_MYCOTHIOL_S_CONJUGATE" name="M_MYCOTHIOL_S_CONJUGATE" compartment="cytoplasm"/>
      <species id="M_H2X" name="M_H2X" compartment="cytoplasm"/>
      <species id="M_N_ACETYL_S_CONJUGATE" name="M_N_ACETYL_S_CONJUGATE" compartment="cytoplasm"/>
      <species id="M_MBT_HOLO" name="M_MBT_HOLO" compartment="cytoplasm"/>
      <species id="M_CISACONITATE" name="M_CISACONITATE" compartment="cytoplasm"/>
      <species id="M_TAGcat" compartment="cytoplasm"/>
      <species id="M_ARA_1_GALACTANDPP" name="M_ARA_1_GALACTANDPP" compartment="cytoplasm"/>
      <species id="M_NO3xt" compartment="extracellular" boundaryCondition="true"/>
      <species id="M_FORxt" compartment="extracellular" boundaryCondition="true"/>
      <species id="M_GLYCOLATExt" compartment="extracellular" boundaryCondition="true"/>
      <species id="M_ACxt" compartment="extracellular" boundaryCondition="true"/>
      <species id="M_ACALxt" compartment="extracellular" boundaryCondition="true"/>
      <species id="M_ANxt" compartment="extracellular" boundaryCondition="true"/>
      <species id="M_CITRxt" compartment="extracellular" boundaryCondition="true"/>
      <species id="M_GLxt" compartment="extracellular" boundaryCondition="true"/>
      <species id="M_GNxt" compartment="extracellular" boundaryCondition="true"/>
      <species id="M_HYXNxt" compartment="extracellular" boundaryCondition="true"/>
      <species id="M_NACxt" compartment="extracellular" boundaryCondition="true"/>
      <species id="M_T3xt" compartment="extracellular" boundaryCondition="true"/>
      <species id="M_UREAxt" compartment="extracellular" boundaryCondition="true"/>
      <species id="M_XANxt" compartment="extracellular" boundaryCondition="true"/>
      <species id="M_ALAxt" compartment="extracellular" boundaryCondition="true"/>
      <species id="M_ARGxt" compartment="extracellular" boundaryCondition="true"/>
      <species id="M_ASNxt" compartment="extracellular" boundaryCondition="true"/>
      <species id="M_ASPxt" compartment="extracellular" boundaryCondition="true"/>
      <species id="M_SUCxt" compartment="extracellular" boundaryCondition="true"/>
      <species id="M_CELBxt" compartment="extracellular" boundaryCondition="true"/>
      <species id="M_CYSxt" compartment="extracellular" boundaryCondition="true"/>
      <species id="M_DAPIMxt" compartment="extracellular" boundaryCondition="true"/>
      <species id="M_DGLUxt" compartment="extracellular" boundaryCondition="true"/>
      <species id="M_GLNxt" compartment="extracellular" boundaryCondition="true"/>
      <species id="M_GLUxt" compartment="extracellular" boundaryCondition="true"/>
      <species id="M_HISxt" compartment="extracellular" boundaryCondition="true"/>
      <species id="M_ILExt" compartment="extracellular" boundaryCondition="true"/>
      <species id="M_LEUxt" compartment="extracellular" boundaryCondition="true"/>
      <species id="M_LYSxt" compartment="extracellular" boundaryCondition="true"/>
      <species id="M_METxt" compartment="extracellular" boundaryCondition="true"/>
      <species id="M_MLTxt" compartment="extracellular" boundaryCondition="true"/>
      <species id="M_ORNxt" compartment="extracellular" boundaryCondition="true"/>
      <species id="M_PROxt" compartment="extracellular" boundaryCondition="true"/>
      <species id="M_METHYLISOCITRATE" name="M_METHYLISOCITRATE" compartment="cytoplasm"/>
      <species id="M_RIBxt" compartment="extracellular" boundaryCondition="true"/>
      <species id="M_THRxt" compartment="extracellular" boundaryCondition="true"/>
      <species id="M_VALxt" compartment="extracellular" boundaryCondition="true"/>
      <species id="M_ADxt" compartment="extracellular" boundaryCondition="true"/>
      <species id="M_ADNxt" compartment="extracellular" boundaryCondition="true"/>
      <species id="M_AKGxt" compartment="extracellular" boundaryCondition="true"/>
      <species id="M_DAxt" compartment="extracellular" boundaryCondition="true"/>
      <species id="M_DALAxt" compartment="extracellular" boundaryCondition="true"/>
      <species id="M_DCxt" compartment="extracellular" boundaryCondition="true"/>
      <species id="M_DC" name="M_DC" compartment="cytoplasm"/>
      <species id="M_DINxt" compartment="extracellular" boundaryCondition="true"/>
      <species id="M_DTxt" compartment="extracellular" boundaryCondition="true"/>
      <species id="M_DUxt" compartment="extracellular" boundaryCondition="true"/>
      <species id="M_DU" name="M_DU" compartment="cytoplasm"/>
      <species id="M_ETHxt" compartment="extracellular" boundaryCondition="true"/>
      <species id="M_FUMxt" compartment="extracellular" boundaryCondition="true"/>
      <species id="M_GABAxt" compartment="extracellular" boundaryCondition="true"/>
      <species id="M_GLACxt" compartment="extracellular" boundaryCondition="true"/>
      <species id="M_GLUCxt" compartment="extracellular" boundaryCondition="true"/>
      <species id="M_GLUC" name="M_GLUC" compartment="cytoplasm"/>
      <species id="M_GLYxt" compartment="extracellular" boundaryCondition="true"/>
      <species id="M_GSNxt" compartment="extracellular" boundaryCondition="true"/>
      <species id="M_INSxt" compartment="extracellular" boundaryCondition="true"/>
      <species id="M_LACxt" compartment="extracellular" boundaryCondition="true"/>
      <species id="M_LLACxt" compartment="extracellular" boundaryCondition="true"/>
      <species id="M_MALxt" compartment="extracellular" boundaryCondition="true"/>
      <species id="M_PHExt" compartment="extracellular" boundaryCondition="true"/>
      <species id="M_PYRxt" compartment="extracellular" boundaryCondition="true"/>
      <species id="M_SERxt" compartment="extracellular" boundaryCondition="true"/>
      <species id="M_SUCCxt" compartment="extracellular" boundaryCondition="true"/>
      <species id="M_TRPxt" compartment="extracellular" boundaryCondition="true"/>
      <species id="M_TYRxt" compartment="extracellular" boundaryCondition="true"/>
      <species id="M_URAxt" compartment="extracellular" boundaryCondition="true"/>
      <species id="M_URIxt" compartment="extracellular" boundaryCondition="true"/>
      <species id="M_URI" name="M_URI" compartment="cytoplasm"/>
      <species id="M_FRUxt" compartment="extracellular" boundaryCondition="true"/>
      <species id="M_MANxt" compartment="extracellular" boundaryCondition="true"/>
      <species id="M_TRExt" compartment="extracellular" boundaryCondition="true"/>
      <species id="M_CADAxt" name="external_M_CADA" compartment="extracellular" boundaryCondition="true"/>
      <species id="M_GL3Pxt" compartment="extracellular" boundaryCondition="true"/>
      <species id="M_PROPANOATExt" compartment="extracellular" boundaryCondition="true"/>
      <species id="M_HEXANOATExt" compartment="extracellular" boundaryCondition="true"/>
      <species id="M_HEXACOSANOATExt" compartment="extracellular" boundaryCondition="true"/>
      <species id="M_TETRACOSANOATExt" compartment="extracellular" boundaryCondition="true"/>
      <species id="M_TETRADECANOATExt" compartment="extracellular" boundaryCondition="true"/>
      <species id="M_EICOSANOATExt" compartment="extracellular" boundaryCondition="true"/>
      <species id="M_PENTADECANOATExt" compartment="extracellular" boundaryCondition="true"/>
      <species id="M_HEPTADECANOATExt" compartment="extracellular" boundaryCondition="true"/>
      <species id="M_NONADECANOATExt" compartment="extracellular" boundaryCondition="true"/>
      <species id="M_HEXADECANOATExt" compartment="extracellular" boundaryCondition="true"/>
      <species id="M_9_HEXADECENOATExt" compartment="extracellular" boundaryCondition="true"/>
      <species id="M_9_OCTADECENOATExt" compartment="extracellular" boundaryCondition="true"/>
      <species id="M_DODECANOATExt" compartment="extracellular" boundaryCondition="true"/>
      <species id="M_TAGxt" compartment="extracellular" boundaryCondition="true"/>
      <species id="M_PHOSPHATIDYLCHOLINExt" compartment="extracellular" boundaryCondition="true"/>
      <species id="M_BIOTINxt" compartment="extracellular" boundaryCondition="true"/>
      <species id="M_BSA" compartment="cytoplasm"/>
      <species id="M_ELECTROPHILE_Xxt" compartment="extracellular" boundaryCondition="true"/>
      <species id="M_H2Xxt" compartment="extracellular" boundaryCondition="true"/>
      <species id="M_N_ACETYL_S_CONJUGATExt" compartment="extracellular" boundaryCondition="true"/>
    </listOfSpecies>
    <listOfReactions>
      <reaction id="Rxn_1" name="coenzyme-A + apo-AcpM --[acpS]--&gt; ADP + [acyl-carrier-protein]" reversible="false">
        <notes>
          <html xmlns="http://www.w3.org/1999/xhtml">
            <p>GENE_ASSOCIATION: Rv2523</p>
            <p>GENE_LIST: Rv2523</p>
          </html>
        </notes>
        <listOfReactants>
          <speciesReference species="apo_AcpM"/>
          <speciesReference species="coenzyme_A"/>
        </listOfReactants>
        <listOfProducts>
          <speciesReference species="acyl_carrier_protein"/>
          <speciesReference species="ADP"/>
        </listOfProducts>
        <kineticLaw>
          <math xmlns="http://www.w3.org/1998/Math/MathML">
            <ci> FLUX_VALUE </ci>
          </math>
          <listOfParameters>
            <parameter id="LOWER_BOUND" value="0" units="mmol_per_gDW_per_hr"/>
            <parameter id="UPPER_BOUND" value="1" units="mmol_per_gDW_per_hr"/>
            <parameter id="OBJECTIVE_COEFFICIENT" value="0"/>
            <parameter id="FLUX_VALUE" value="0.5" units="mmol_per_gDW_per_hr"/>
          </listOfParameters>
        </kineticLaw>
      </reaction>
      <reaction id="Rxn_2" name="AccB + biotin + ATP --[birA]--&gt; pyrophosphate + AMP + BCCP-biotin" reversible="false">
        <notes>
          <html xmlns="http://www.w3.org/1999/xhtml">
            <p>GENE_ASSOCIATION: Rv3279</p>
            <p>GENE_LIST: Rv3279</p>
          </html>
        </notes>
        <listOfReactants>
          <speciesReference species="ATP"/>
          <speciesReference species="AccB"/>
          <speciesReference species="biotin"/>
        </listOfReactants>
        <listOfProducts>
          <speciesReference species="pyrophosphate"/>
          <speciesReference species="AMP"/>
          <speciesReference species="BCCP_biotin"/>
        </listOfProducts>
        <kineticLaw>
          <math xmlns="http://www.w3.org/1998/Math/MathML">
            <ci> FLUX_VALUE </ci>
          </math>
          <listOfParameters>
            <parameter id="LOWER_BOUND" value="0" units="mmol_per_gDW_per_hr"/>
            <parameter id="UPPER_BOUND" value="1" units="mmol_per_gDW_per_hr"/>
            <parameter id="OBJECTIVE_COEFFICIENT" value="0"/>
            <parameter id="FLUX_VALUE" value="0.5" units="mmol_per_gDW_per_hr"/>
          </listOfParameters>
        </kineticLaw>
      </reaction>
      <reaction id="Rxn_3" name="ATP + BCCP-biotin + HCO3- --[accA3]--&gt; ADP + phosphate + BCCP-biotin-CO2 + H+" reversible="false">
        <notes>
          <html xmlns="http://www.w3.org/1999/xhtml">
            <p>GENE_ASSOCIATION: Rv3285</p>
            <p>GENE_LIST: Rv3285</p>
          </html>
        </notes>
        <listOfReactants>
          <speciesReference species="ATP"/>
          <speciesReference species="BCCP_biotin"/>
          <speciesReference species="HCO3"/>
        </listOfReactants>
        <listOfProducts>
          <speciesReference species="BCCP_biotin_CO2"/>
          <speciesReference species="H"/>
          <speciesReference species="phosphate"/>
          <speciesReference species="ADP"/>
        </listOfProducts>
        <kineticLaw>
          <math xmlns="http://www.w3.org/1998/Math/MathML">
            <ci> FLUX_VALUE </ci>
          </math>
          <listOfParameters>
            <parameter id="LOWER_BOUND" value="0" units="mmol_per_gDW_per_hr"/>
            <parameter id="UPPER_BOUND" value="1" units="mmol_per_gDW_per_hr"/>
            <parameter id="OBJECTIVE_COEFFICIENT" value="0"/>
            <parameter id="FLUX_VALUE" value="0.5" units="mmol_per_gDW_per_hr"/>
          </listOfParameters>
        </kineticLaw>
      </reaction>
      <reaction id="Rxn_4" name="BCCP-biotin-CO2 + acetyl-CoA --[accD3]--&gt; malonyl-CoA + BCCP-biotin" reversible="false">
        <notes>
          <html xmlns="http://www.w3.org/1999/xhtml">
            <p>GENE_ASSOCIATION: Rv0904</p>
            <p>GENE_LIST: Rv0904</p>
          </html>
        </notes>
        <listOfReactants>
          <speciesReference species="BCCP_biotin_CO2"/>
          <speciesReference species="acetyl_CoA"/>
        </listOfReactants>
        <listOfProducts>
          <speciesReference species="malonyl_CoA"/>
          <speciesReference species="BCCP_biotin"/>
        </listOfProducts>
        <kineticLaw>
          <math xmlns="http://www.w3.org/1998/Math/MathML">
            <ci> FLUX_VALUE </ci>
          </math>
          <listOfParameters>
            <parameter id="LOWER_BOUND" value="0" units="mmol_per_gDW_per_hr"/>
            <parameter id="UPPER_BOUND" value="1" units="mmol_per_gDW_per_hr"/>
            <parameter id="OBJECTIVE_COEFFICIENT" value="0"/>
            <parameter id="FLUX_VALUE" value="0.5" units="mmol_per_gDW_per_hr"/>
          </listOfParameters>
        </kineticLaw>
      </reaction>
      <reaction id="Rxn_5" name="acetyl-CoA + ACP-FAS --[fas]--&gt; C2-acyl-ACP-FAS + coenzyme-A" reversible="false">
        <notes>
          <html xmlns="http://www.w3.org/1999/xhtml">
            <p>GENE_ASSOCIATION: Rv2524</p>
            <p>GENE_LIST: Rv2524</p>
          </html>
        </notes>
        <listOfReactants>
          <speciesReference species="acetyl_CoA"/>
          <speciesReference species="ACP_FAS"/>
        </listOfReactants>
        <listOfProducts>
          <speciesReference species="C2_acyl_ACP_FAS"/>
          <speciesReference species="coenzyme_A"/>
        </listOfProducts>
        <kineticLaw>
          <math xmlns="http://www.w3.org/1998/Math/MathML">
            <ci> FLUX_VALUE </ci>
          </math>
          <listOfParameters>
            <parameter id="LOWER_BOUND" value="0" units="mmol_per_gDW_per_hr"/>
            <parameter id="UPPER_BOUND" value="1" units="mmol_per_gDW_per_hr"/>
            <parameter id="OBJECTIVE_COEFFICIENT" value="0"/>
            <parameter id="FLUX_VALUE" value="0.5" units="mmol_per_gDW_per_hr"/>
          </listOfParameters>
        </kineticLaw>
      </reaction>
      <reaction id="Rxn_6" name="C2-acyl-ACP-FAS + malonyl-CoA --[fas]--&gt; malonyl-C2-acyl-ACP-FAS + coenzyme-A" reversible="false">
        <notes>
          <html xmlns="http://www.w3.org/1999/xhtml">
            <p>GENE_ASSOCIATION: Rv2524</p>
            <p>GENE_LIST: Rv2524</p>
          </html>
        </notes>
        <listOfReactants>
          <speciesReference species="C2_acyl_ACP_FAS"/>
          <speciesReference species="malonyl_CoA"/>
        </listOfReactants>
        <listOfProducts>
          <speciesReference species="malonyl_C2_acyl_ACP_FAS"/>
          <speciesReference species="coenzyme_A"/>
        </listOfProducts>
        <kineticLaw>
          <math xmlns="http://www.w3.org/1998/Math/MathML">
            <ci> FLUX_VALUE </ci>
          </math>
          <listOfParameters>
            <parameter id="LOWER_BOUND" value="0" units="mmol_per_gDW_per_hr"/>
            <parameter id="UPPER_BOUND" value="1" units="mmol_per_gDW_per_hr"/>
            <parameter id="OBJECTIVE_COEFFICIENT" value="0"/>
            <parameter id="FLUX_VALUE" value="0.5" units="mmol_per_gDW_per_hr"/>
          </listOfParameters>
        </kineticLaw>
      </reaction>
      <reaction id="Rxn_7" name="malonyl-C2-acyl-ACP-FAS --[fas]--&gt; beta-keto-C4-acyl-ACP-FAS + CO2" reversible="false">
        <notes>
          <html xmlns="http://www.w3.org/1999/xhtml">
            <p>GENE_ASSOCIATION: Rv2524</p>
            <p>GENE_LIST: Rv2524</p>
          </html>
        </notes>
        <listOfReactants>
          <speciesReference species="malonyl_C2_acyl_ACP_FAS"/>
        </listOfReactants>
        <listOfProducts>
          <speciesReference species="beta_keto_C4_acyl_ACP_FAS"/>
          <speciesReference species="CO2"/>
        </listOfProducts>
        <kineticLaw>
          <math xmlns="http://www.w3.org/1998/Math/MathML">
            <ci> FLUX_VALUE </ci>
          </math>
          <listOfParameters>
            <parameter id="LOWER_BOUND" value="0" units="mmol_per_gDW_per_hr"/>
            <parameter id="UPPER_BOUND" value="1" units="mmol_per_gDW_per_hr"/>
            <parameter id="OBJECTIVE_COEFFICIENT" value="0"/>
            <parameter id="FLUX_VALUE" value="0.5" units="mmol_per_gDW_per_hr"/>
          </listOfParameters>
        </kineticLaw>
      </reaction>
      <reaction id="Rxn_8" name="NADPH + beta-keto-C4-acyl-ACP-FAS --[fas]--&gt; D-3-hydroxy-C4-acyl-ACP-FAS + NADP" reversible="false">
        <notes>
          <html xmlns="http://www.w3.org/1999/xhtml">
            <p>GENE_ASSOCIATION: Rv2524</p>
            <p>GENE_LIST: Rv2524</p>
          </html>
        </notes>
        <listOfReactants>
          <speciesReference species="beta_keto_C4_acyl_ACP_FAS"/>
          <speciesReference species="NADPH"/>
        </listOfReactants>
        <listOfProducts>
          <speciesReference species="D_3_hydroxy_C4_acyl_ACP_FAS"/>
          <speciesReference species="NADP"/>
        </listOfProducts>
        <kineticLaw>
          <math xmlns="http://www.w3.org/1998/Math/MathML">
            <ci> FLUX_VALUE </ci>
          </math>
          <listOfParameters>
            <parameter id="LOWER_BOUND" value="0" units="mmol_per_gDW_per_hr"/>
            <parameter id="UPPER_BOUND" value="1" units="mmol_per_gDW_per_hr"/>
            <parameter id="OBJECTIVE_COEFFICIENT" value="0"/>
            <parameter id="FLUX_VALUE" value="0.5" units="mmol_per_gDW_per_hr"/>
          </listOfParameters>
        </kineticLaw>
      </reaction>
      <reaction id="Rxn_9" name="D-3-hydroxy-C4-acyl-ACP-FAS --[fas]--&gt; trans-delta-2-enoyl-C4-acyl-ACP-FAS + H2O" reversible="false">
        <notes>
          <html xmlns="http://www.w3.org/1999/xhtml">
            <p>GENE_ASSOCIATION: Rv2524</p>
            <p>GENE_LIST: Rv2524</p>
          </html>
        </notes>
        <listOfReactants>
          <speciesReference species="D_3_hydroxy_C4_acyl_ACP_FAS"/>
        </listOfReactants>
        <listOfProducts>
          <speciesReference species="trans_delta_2_enoyl_C4_acyl_ACP_FAS"/>
          <speciesReference species="H2O"/>
        </listOfProducts>
        <kineticLaw>
          <math xmlns="http://www.w3.org/1998/Math/MathML">
            <ci> FLUX_VALUE </ci>
          </math>
          <listOfParameters>
            <parameter id="LOWER_BOUND" value="0" units="mmol_per_gDW_per_hr"/>
            <parameter id="UPPER_BOUND" value="1" units="mmol_per_gDW_per_hr"/>
            <parameter id="OBJECTIVE_COEFFICIENT" value="0"/>
            <parameter id="FLUX_VALUE" value="0.5" units="mmol_per_gDW_per_hr"/>
          </listOfParameters>
        </kineticLaw>
      </reaction>
      <reaction id="Rxn_10" name="NADH + trans-delta-2-enoyl-C4-acyl-ACP-FAS --[fas]--&gt; C4-acyl-ACP-FAS + NAD" reversible="false">
        <notes>
          <html xmlns="http://www.w3.org/1999/xhtml">
            <p>GENE_ASSOCIATION: Rv2524</p>
            <p>GENE_LIST: Rv2524</p>
          </html>
        </notes>
        <listOfReactants>
          <speciesReference species="trans_delta_2_enoyl_C4_acyl_ACP_FAS"/>
          <speciesReference species="NADH"/>
        </listOfReactants>
        <listOfProducts>
          <speciesReference species="C4_acyl_ACP_FAS"/>
          <speciesReference species="NAD"/>
        </listOfProducts>
        <kineticLaw>
          <math xmlns="http://www.w3.org/1998/Math/MathML">
            <ci> FLUX_VALUE </ci>
          </math>
          <listOfParameters>
            <parameter id="LOWER_BOUND" value="0" units="mmol_per_gDW_per_hr"/>
            <parameter id="UPPER_BOUND" value="1" units="mmol_per_gDW_per_hr"/>
            <parameter id="OBJECTIVE_COEFFICIENT" value="0"/>
            <parameter id="FLUX_VALUE" value="0.5" units="mmol_per_gDW_per_hr"/>
          </listOfParameters>
        </kineticLaw>
      </reaction>
      <reaction id="Rxn_11" name="C4-acyl-ACP-FAS + malonyl-CoA --[fas]--&gt; malonyl-C4-acyl-ACP-FAS + coenzyme-A" reversible="false">
        <notes>
          <html xmlns="http://www.w3.org/1999/xhtml">
            <p>GENE_ASSOCIATION: Rv2524</p>
            <p>GENE_LIST: Rv2524</p>
          </html>
        </notes>
        <listOfReactants>
          <speciesReference species="C4_acyl_ACP_FAS"/>
          <speciesReference species="malonyl_CoA"/>
        </listOfReactants>
        <listOfProducts>
          <speciesReference species="malonyl_C4_acyl_ACP_FAS"/>
          <speciesReference species="coenzyme_A"/>
        </listOfProducts>
        <kineticLaw>
          <math xmlns="http://www.w3.org/1998/Math/MathML">
            <ci> FLUX_VALUE </ci>
          </math>
          <listOfParameters>
            <parameter id="LOWER_BOUND" value="0" units="mmol_per_gDW_per_hr"/>
            <parameter id="UPPER_BOUND" value="1" units="mmol_per_gDW_per_hr"/>
            <parameter id="OBJECTIVE_COEFFICIENT" value="0"/>
            <parameter id="FLUX_VALUE" value="0.5" units="mmol_per_gDW_per_hr"/>
          </listOfParameters>
        </kineticLaw>
      </reaction>
      <reaction id="Rxn_12" name="malonyl-C4-acyl-ACP-FAS --[fas]--&gt; beta-keto-C6-acyl-ACP-FAS + CO2" reversible="false">
        <notes>
          <html xmlns="http://www.w3.org/1999/xhtml">
            <p>GENE_ASSOCIATION: Rv2524</p>
            <p>GENE_LIST: Rv2524</p>
          </html>
        </notes>
        <listOfReactants>
          <speciesReference species="malonyl_C4_acyl_ACP_FAS"/>
        </listOfReactants>
        <listOfProducts>
          <speciesReference species="beta_keto_C6_acyl_ACP_FAS"/>
          <speciesReference species="CO2"/>
        </listOfProducts>
        <kineticLaw>
          <math xmlns="http://www.w3.org/1998/Math/MathML">
            <ci> FLUX_VALUE </ci>
          </math>
          <listOfParameters>
            <parameter id="LOWER_BOUND" value="0" units="mmol_per_gDW_per_hr"/>
            <parameter id="UPPER_BOUND" value="1" units="mmol_per_gDW_per_hr"/>
            <parameter id="OBJECTIVE_COEFFICIENT" value="0"/>
            <parameter id="FLUX_VALUE" value="0.5" units="mmol_per_gDW_per_hr"/>
          </listOfParameters>
        </kineticLaw>
      </reaction>
      <reaction id="Rxn_13" name="NADPH + beta-keto-C6-acyl-ACP-FAS --[fas]--&gt; D-3-hydroxy-C6-acyl-ACP-FAS + NADP" reversible="false">
        <notes>
          <html xmlns="http://www.w3.org/1999/xhtml">
            <p>GENE_ASSOCIATION: Rv2524</p>
            <p>GENE_LIST: Rv2524</p>
          </html>
        </notes>
        <listOfReactants>
          <speciesReference species="beta_keto_C6_acyl_ACP_FAS"/>
          <speciesReference species="NADPH"/>
        </listOfReactants>
        <listOfProducts>
          <speciesReference species="D_3_hydroxy_C6_acyl_ACP_FAS"/>
          <speciesReference species="NADP"/>
        </listOfProducts>
        <kineticLaw>
          <math xmlns="http://www.w3.org/1998/Math/MathML">
            <ci> FLUX_VALUE </ci>
          </math>
          <listOfParameters>
            <parameter id="LOWER_BOUND" value="0" units="mmol_per_gDW_per_hr"/>
            <parameter id="UPPER_BOUND" value="1" units="mmol_per_gDW_per_hr"/>
            <parameter id="OBJECTIVE_COEFFICIENT" value="0"/>
            <parameter id="FLUX_VALUE" value="0.5" units="mmol_per_gDW_per_hr"/>
          </listOfParameters>
        </kineticLaw>
      </reaction>
      <reaction id="Rxn_14" name="D-3-hydroxy-C6-acyl-ACP-FAS --[fas]--&gt; trans-delta-2-enoyl-C6-acyl-ACP-FAS + H2O" reversible="false">
        <notes>
          <html xmlns="http://www.w3.org/1999/xhtml">
            <p>GENE_ASSOCIATION: Rv2524</p>
            <p>GENE_LIST: Rv2524</p>
          </html>
        </notes>
        <listOfReactants>
          <speciesReference species="D_3_hydroxy_C6_acyl_ACP_FAS"/>
        </listOfReactants>
        <listOfProducts>
          <speciesReference species="trans_delta_2_enoyl_C6_acyl_ACP_FAS"/>
          <speciesReference species="H2O"/>
        </listOfProducts>
        <kineticLaw>
          <math xmlns="http://www.w3.org/1998/Math/MathML">
            <ci> FLUX_VALUE </ci>
          </math>
          <listOfParameters>
            <parameter id="LOWER_BOUND" value="0" units="mmol_per_gDW_per_hr"/>
            <parameter id="UPPER_BOUND" value="1" units="mmol_per_gDW_per_hr"/>
            <parameter id="OBJECTIVE_COEFFICIENT" value="0"/>
            <parameter id="FLUX_VALUE" value="0.5" units="mmol_per_gDW_per_hr"/>
          </listOfParameters>
        </kineticLaw>
      </reaction>
      <reaction id="Rxn_15" name="NADH + trans-delta-2-enoyl-C6-acyl-ACP-FAS --[fas]--&gt; C6-acyl-ACP-FAS + NAD" reversible="false">
        <notes>
          <html xmlns="http://www.w3.org/1999/xhtml">
            <p>GENE_ASSOCIATION: Rv2524</p>
            <p>GENE_LIST: Rv2524</p>
          </html>
        </notes>
        <listOfReactants>
          <speciesReference species="trans_delta_2_enoyl_C6_acyl_ACP_FAS"/>
          <speciesReference species="NADH"/>
        </listOfReactants>
        <listOfProducts>
          <speciesReference species="C6_acyl_ACP_FAS"/>
          <speciesReference species="NAD"/>
        </listOfProducts>
        <kineticLaw>
          <math xmlns="http://www.w3.org/1998/Math/MathML">
            <ci> FLUX_VALUE </ci>
          </math>
          <listOfParameters>
            <parameter id="LOWER_BOUND" value="0" units="mmol_per_gDW_per_hr"/>
            <parameter id="UPPER_BOUND" value="1" units="mmol_per_gDW_per_hr"/>
            <parameter id="OBJECTIVE_COEFFICIENT" value="0"/>
            <parameter id="FLUX_VALUE" value="0.5" units="mmol_per_gDW_per_hr"/>
          </listOfParameters>
        </kineticLaw>
      </reaction>
      <reaction id="Rxn_16" name="C6-acyl-ACP-FAS + malonyl-CoA --[fas]--&gt; malonyl-C6-acyl-ACP-FAS + coenzyme-A" reversible="false">
        <notes>
          <html xmlns="http://www.w3.org/1999/xhtml">
            <p>GENE_ASSOCIATION: Rv2524</p>
            <p>GENE_LIST: Rv2524</p>
          </html>
        </notes>
        <listOfReactants>
          <speciesReference species="C6_acyl_ACP_FAS"/>
          <speciesReference species="malonyl_CoA"/>
        </listOfReactants>
        <listOfProducts>
          <speciesReference species="malonyl_C6_acyl_ACP_FAS"/>
          <speciesReference species="coenzyme_A"/>
        </listOfProducts>
        <kineticLaw>
          <math xmlns="http://www.w3.org/1998/Math/MathML">
            <ci> FLUX_VALUE </ci>
          </math>
          <listOfParameters>
            <parameter id="LOWER_BOUND" value="0" units="mmol_per_gDW_per_hr"/>
            <parameter id="UPPER_BOUND" value="1" units="mmol_per_gDW_per_hr"/>
            <parameter id="OBJECTIVE_COEFFICIENT" value="0"/>
            <parameter id="FLUX_VALUE" value="0.5" units="mmol_per_gDW_per_hr"/>
          </listOfParameters>
        </kineticLaw>
      </reaction>
      <reaction id="Rxn_17" name="malonyl-C6-acyl-ACP-FAS --[fas]--&gt; beta-keto-C8-acyl-ACP-FAS + CO2" reversible="false">
        <notes>
          <html xmlns="http://www.w3.org/1999/xhtml">
            <p>GENE_ASSOCIATION: Rv2524</p>
            <p>GENE_LIST: Rv2524</p>
          </html>
        </notes>
        <listOfReactants>
          <speciesReference species="malonyl_C6_acyl_ACP_FAS"/>
        </listOfReactants>
        <listOfProducts>
          <speciesReference species="beta_keto_C8_acyl_ACP_FAS"/>
          <speciesReference species="CO2"/>
        </listOfProducts>
        <kineticLaw>
          <math xmlns="http://www.w3.org/1998/Math/MathML">
            <ci> FLUX_VALUE </ci>
          </math>
          <listOfParameters>
            <parameter id="LOWER_BOUND" value="0" units="mmol_per_gDW_per_hr"/>
            <parameter id="UPPER_BOUND" value="1" units="mmol_per_gDW_per_hr"/>
            <parameter id="OBJECTIVE_COEFFICIENT" value="0"/>
            <parameter id="FLUX_VALUE" value="0.5" units="mmol_per_gDW_per_hr"/>
          </listOfParameters>
        </kineticLaw>
      </reaction>
      <reaction id="Rxn_18" name="NADPH + beta-keto-C8-acyl-ACP-FAS --[fas]--&gt; D-3-hydroxy-C8-acyl-ACP-FAS + NADP" reversible="false">
        <notes>
          <html xmlns="http://www.w3.org/1999/xhtml">
            <p>GENE_ASSOCIATION: Rv2524</p>
            <p>GENE_LIST: Rv2524</p>
          </html>
        </notes>
        <listOfReactants>
          <speciesReference species="beta_keto_C8_acyl_ACP_FAS"/>
          <speciesReference species="NADPH"/>
        </listOfReactants>
        <listOfProducts>
          <speciesReference species="D_3_hydroxy_C8_acyl_ACP_FAS"/>
          <speciesReference species="NADP"/>
        </listOfProducts>
        <kineticLaw>
          <math xmlns="http://www.w3.org/1998/Math/MathML">
            <ci> FLUX_VALUE </ci>
          </math>
          <listOfParameters>
            <parameter id="LOWER_BOUND" value="0" units="mmol_per_gDW_per_hr"/>
            <parameter id="UPPER_BOUND" value="1" units="mmol_per_gDW_per_hr"/>
            <parameter id="OBJECTIVE_COEFFICIENT" value="0"/>
            <parameter id="FLUX_VALUE" value="0.5" units="mmol_per_gDW_per_hr"/>
          </listOfParameters>
        </kineticLaw>
      </reaction>
      <reaction id="Rxn_19" name="D-3-hydroxy-C8-acyl-ACP-FAS --[fas]--&gt; trans-delta-2-enoyl-C8-acyl-ACP-FAS + H2O" reversible="false">
        <notes>
          <html xmlns="http://www.w3.org/1999/xhtml">
            <p>GENE_ASSOCIATION: Rv2524</p>
            <p>GENE_LIST: Rv2524</p>
          </html>
        </notes>
        <listOfReactants>
          <speciesReference species="D_3_hydroxy_C8_acyl_ACP_FAS"/>
        </listOfReactants>
        <listOfProducts>
          <speciesReference species="trans_delta_2_enoyl_C8_acyl_ACP_FAS"/>
          <speciesReference species="H2O"/>
        </listOfProducts>
        <kineticLaw>
          <math xmlns="http://www.w3.org/1998/Math/MathML">
            <ci> FLUX_VALUE </ci>
          </math>
          <listOfParameters>
            <parameter id="LOWER_BOUND" value="0" units="mmol_per_gDW_per_hr"/>
            <parameter id="UPPER_BOUND" value="1" units="mmol_per_gDW_per_hr"/>
            <parameter id="OBJECTIVE_COEFFICIENT" value="0"/>
            <parameter id="FLUX_VALUE" value="0.5" units="mmol_per_gDW_per_hr"/>
          </listOfParameters>
        </kineticLaw>
      </reaction>
      <reaction id="Rxn_20" name="NADH + trans-delta-2-enoyl-C8-acyl-ACP-FAS --[fas]--&gt; C8-acyl-ACP-FAS + NAD" reversible="false">
        <notes>
          <html xmlns="http://www.w3.org/1999/xhtml">
            <p>GENE_ASSOCIATION: Rv2524</p>
            <p>GENE_LIST: Rv2524</p>
          </html>
        </notes>
        <listOfReactants>
          <speciesReference species="trans_delta_2_enoyl_C8_acyl_ACP_FAS"/>
          <speciesReference species="NADH"/>
        </listOfReactants>
        <listOfProducts>
          <speciesReference species="C8_acyl_ACP_FAS"/>
          <speciesReference species="NAD"/>
        </listOfProducts>
        <kineticLaw>
          <math xmlns="http://www.w3.org/1998/Math/MathML">
            <ci> FLUX_VALUE </ci>
          </math>
          <listOfParameters>
            <parameter id="LOWER_BOUND" value="0" units="mmol_per_gDW_per_hr"/>
            <parameter id="UPPER_BOUND" value="1" units="mmol_per_gDW_per_hr"/>
            <parameter id="OBJECTIVE_COEFFICIENT" value="0"/>
            <parameter id="FLUX_VALUE" value="0.5" units="mmol_per_gDW_per_hr"/>
          </listOfParameters>
        </kineticLaw>
      </reaction>
      <reaction id="Rxn_21" name="C8-acyl-ACP-FAS + malonyl-CoA --[fas]--&gt; malonyl-C8-acyl-ACP-FAS + coenzyme-A" reversible="false">
        <notes>
          <html xmlns="http://www.w3.org/1999/xhtml">
            <p>GENE_ASSOCIATION: Rv2524</p>
            <p>GENE_LIST: Rv2524</p>
          </html>
        </notes>
        <listOfReactants>
          <speciesReference species="C8_acyl_ACP_FAS"/>
          <speciesReference species="malonyl_CoA"/>
        </listOfReactants>
        <listOfProducts>
          <speciesReference species="malonyl_C8_acyl_ACP_FAS"/>
          <speciesReference species="coenzyme_A"/>
        </listOfProducts>
        <kineticLaw>
          <math xmlns="http://www.w3.org/1998/Math/MathML">
            <ci> FLUX_VALUE </ci>
          </math>
          <listOfParameters>
            <parameter id="LOWER_BOUND" value="0" units="mmol_per_gDW_per_hr"/>
            <parameter id="UPPER_BOUND" value="1" units="mmol_per_gDW_per_hr"/>
            <parameter id="OBJECTIVE_COEFFICIENT" value="0"/>
            <parameter id="FLUX_VALUE" value="0.5" units="mmol_per_gDW_per_hr"/>
          </listOfParameters>
        </kineticLaw>
      </reaction>
      <reaction id="Rxn_22" name="malonyl-C8-acyl-ACP-FAS --[fas]--&gt; beta-keto-C10-acyl-ACP-FAS + CO2" reversible="false">
        <notes>
          <html xmlns="http://www.w3.org/1999/xhtml">
            <p>GENE_ASSOCIATION: Rv2524</p>
            <p>GENE_LIST: Rv2524</p>
          </html>
        </notes>
        <listOfReactants>
          <speciesReference species="malonyl_C8_acyl_ACP_FAS"/>
        </listOfReactants>
        <listOfProducts>
          <speciesReference species="beta_keto_C10_acyl_ACP_FAS"/>
          <speciesReference species="CO2"/>
        </listOfProducts>
        <kineticLaw>
          <math xmlns="http://www.w3.org/1998/Math/MathML">
            <ci> FLUX_VALUE </ci>
          </math>
          <listOfParameters>
            <parameter id="LOWER_BOUND" value="0" units="mmol_per_gDW_per_hr"/>
            <parameter id="UPPER_BOUND" value="1" units="mmol_per_gDW_per_hr"/>
            <parameter id="OBJECTIVE_COEFFICIENT" value="0"/>
            <parameter id="FLUX_VALUE" value="0.5" units="mmol_per_gDW_per_hr"/>
          </listOfParameters>
        </kineticLaw>
      </reaction>
      <reaction id="Rxn_23" name="NADPH + beta-keto-C10-acyl-ACP-FAS --[fas]--&gt; D-3-hydroxy-C10-acyl-ACP-FAS + NADP" reversible="false">
        <notes>
          <html xmlns="http://www.w3.org/1999/xhtml">
            <p>GENE_ASSOCIATION: Rv2524</p>
            <p>GENE_LIST: Rv2524</p>
          </html>
        </notes>
        <listOfReactants>
          <speciesReference species="beta_keto_C10_acyl_ACP_FAS"/>
          <speciesReference species="NADPH"/>
        </listOfReactants>
        <listOfProducts>
          <speciesReference species="D_3_hydroxy_C10_acyl_ACP_FAS"/>
          <speciesReference species="NADP"/>
        </listOfProducts>
        <kineticLaw>
          <math xmlns="http://www.w3.org/1998/Math/MathML">
            <ci> FLUX_VALUE </ci>
          </math>
          <listOfParameters>
            <parameter id="LOWER_BOUND" value="0" units="mmol_per_gDW_per_hr"/>
            <parameter id="UPPER_BOUND" value="1" units="mmol_per_gDW_per_hr"/>
            <parameter id="OBJECTIVE_COEFFICIENT" value="0"/>
            <parameter id="FLUX_VALUE" value="0.5" units="mmol_per_gDW_per_hr"/>
          </listOfParameters>
        </kineticLaw>
      </reaction>
      <reaction id="Rxn_24" name="D-3-hydroxy-C10-acyl-ACP-FAS --[fas]--&gt; trans-delta-2-enoyl-C10-acyl-ACP-FAS + H2O" reversible="false">
        <notes>
          <html xmlns="http://www.w3.org/1999/xhtml">
            <p>GENE_ASSOCIATION: Rv2524</p>
            <p>GENE_LIST: Rv2524</p>
          </html>
        </notes>
        <listOfReactants>
          <speciesReference species="D_3_hydroxy_C10_acyl_ACP_FAS"/>
        </listOfReactants>
        <listOfProducts>
          <speciesReference species="trans_delta_2_enoyl_C10_acyl_ACP_FAS"/>
          <speciesReference species="H2O"/>
        </listOfProducts>
        <kineticLaw>
          <math xmlns="http://www.w3.org/1998/Math/MathML">
            <ci> FLUX_VALUE </ci>
          </math>
          <listOfParameters>
            <parameter id="LOWER_BOUND" value="0" units="mmol_per_gDW_per_hr"/>
            <parameter id="UPPER_BOUND" value="1" units="mmol_per_gDW_per_hr"/>
            <parameter id="OBJECTIVE_COEFFICIENT" value="0"/>
            <parameter id="FLUX_VALUE" value="0.5" units="mmol_per_gDW_per_hr"/>
          </listOfParameters>
        </kineticLaw>
      </reaction>
      <reaction id="Rxn_25" name="NADH + trans-delta-2-enoyl-C10-acyl-ACP-FAS --[fas]--&gt; C10-acyl-ACP-FAS + NAD" reversible="false">
        <notes>
          <html xmlns="http://www.w3.org/1999/xhtml">
            <p>GENE_ASSOCIATION: Rv2524</p>
            <p>GENE_LIST: Rv2524</p>
          </html>
        </notes>
        <listOfReactants>
          <speciesReference species="trans_delta_2_enoyl_C10_acyl_ACP_FAS"/>
          <speciesReference species="NADH"/>
        </listOfReactants>
        <listOfProducts>
          <speciesReference species="C10_acyl_ACP_FAS"/>
          <speciesReference species="NAD"/>
        </listOfProducts>
        <kineticLaw>
          <math xmlns="http://www.w3.org/1998/Math/MathML">
            <ci> FLUX_VALUE </ci>
          </math>
          <listOfParameters>
            <parameter id="LOWER_BOUND" value="0" units="mmol_per_gDW_per_hr"/>
            <parameter id="UPPER_BOUND" value="1" units="mmol_per_gDW_per_hr"/>
            <parameter id="OBJECTIVE_COEFFICIENT" value="0"/>
            <parameter id="FLUX_VALUE" value="0.5" units="mmol_per_gDW_per_hr"/>
          </listOfParameters>
        </kineticLaw>
      </reaction>
      <reaction id="Rxn_26" name="C10-acyl-ACP-FAS + malonyl-CoA --[fas]--&gt; malonyl-C10-acyl-ACP-FAS + coenzyme-A" reversible="false">
        <notes>
          <html xmlns="http://www.w3.org/1999/xhtml">
            <p>GENE_ASSOCIATION: Rv2524</p>
            <p>GENE_LIST: Rv2524</p>
          </html>
        </notes>
        <listOfReactants>
          <speciesReference species="C10_acyl_ACP_FAS"/>
          <speciesReference species="malonyl_CoA"/>
        </listOfReactants>
        <listOfProducts>
          <speciesReference species="malonyl_C10_acyl_ACP_FAS"/>
          <speciesReference species="coenzyme_A"/>
        </listOfProducts>
        <kineticLaw>
          <math xmlns="http://www.w3.org/1998/Math/MathML">
            <ci> FLUX_VALUE </ci>
          </math>
          <listOfParameters>
            <parameter id="LOWER_BOUND" value="0" units="mmol_per_gDW_per_hr"/>
            <parameter id="UPPER_BOUND" value="1" units="mmol_per_gDW_per_hr"/>
            <parameter id="OBJECTIVE_COEFFICIENT" value="0"/>
            <parameter id="FLUX_VALUE" value="0.5" units="mmol_per_gDW_per_hr"/>
          </listOfParameters>
        </kineticLaw>
      </reaction>
      <reaction id="Rxn_27" name="malonyl-C10-acyl-ACP-FAS --[fas]--&gt; beta-keto-C12-acyl-ACP-FAS + CO2" reversible="false">
        <notes>
          <html xmlns="http://www.w3.org/1999/xhtml">
            <p>GENE_ASSOCIATION: Rv2524</p>
            <p>GENE_LIST: Rv2524</p>
          </html>
        </notes>
        <listOfReactants>
          <speciesReference species="malonyl_C10_acyl_ACP_FAS"/>
        </listOfReactants>
        <listOfProducts>
          <speciesReference species="beta_keto_C12_acyl_ACP_FAS"/>
          <speciesReference species="CO2"/>
        </listOfProducts>
        <kineticLaw>
          <math xmlns="http://www.w3.org/1998/Math/MathML">
            <ci> FLUX_VALUE </ci>
          </math>
          <listOfParameters>
            <parameter id="LOWER_BOUND" value="0" units="mmol_per_gDW_per_hr"/>
            <parameter id="UPPER_BOUND" value="1" units="mmol_per_gDW_per_hr"/>
            <parameter id="OBJECTIVE_COEFFICIENT" value="0"/>
            <parameter id="FLUX_VALUE" value="0.5" units="mmol_per_gDW_per_hr"/>
          </listOfParameters>
        </kineticLaw>
      </reaction>
      <reaction id="Rxn_28" name="NADPH + beta-keto-C12-acyl-ACP-FAS --[fas]--&gt; D-3-hydroxy-C12-acyl-ACP-FAS + NADP" reversible="false">
        <notes>
          <html xmlns="http://www.w3.org/1999/xhtml">
            <p>GENE_ASSOCIATION: Rv2524</p>
            <p>GENE_LIST: Rv2524</p>
          </html>
        </notes>
        <listOfReactants>
          <speciesReference species="beta_keto_C12_acyl_ACP_FAS"/>
          <speciesReference species="NADPH"/>
        </listOfReactants>
        <listOfProducts>
          <speciesReference species="D_3_hydroxy_C12_acyl_ACP_FAS"/>
          <speciesReference species="NADP"/>
        </listOfProducts>
        <kineticLaw>
          <math xmlns="http://www.w3.org/1998/Math/MathML">
            <ci> FLUX_VALUE </ci>
          </math>
          <listOfParameters>
            <parameter id="LOWER_BOUND" value="0" units="mmol_per_gDW_per_hr"/>
            <parameter id="UPPER_BOUND" value="1" units="mmol_per_gDW_per_hr"/>
            <parameter id="OBJECTIVE_COEFFICIENT" value="0"/>
            <parameter id="FLUX_VALUE" value="0.5" units="mmol_per_gDW_per_hr"/>
          </listOfParameters>
        </kineticLaw>
      </reaction>
      <reaction id="Rxn_29" name="D-3-hydroxy-C12-acyl-ACP-FAS --[fas]--&gt; trans-delta-2-enoyl-C12-acyl-ACP-FAS + H2O" reversible="false">
        <notes>
          <html xmlns="http://www.w3.org/1999/xhtml">
            <p>GENE_ASSOCIATION: Rv2524</p>
            <p>GENE_LIST: Rv2524</p>
          </html>
        </notes>
        <listOfReactants>
          <speciesReference species="D_3_hydroxy_C12_acyl_ACP_FAS"/>
        </listOfReactants>
        <listOfProducts>
          <speciesReference species="trans_delta_2_enoyl_C12_acyl_ACP_FAS"/>
          <speciesReference species="H2O"/>
        </listOfProducts>
        <kineticLaw>
          <math xmlns="http://www.w3.org/1998/Math/MathML">
            <ci> FLUX_VALUE </ci>
          </math>
          <listOfParameters>
            <parameter id="LOWER_BOUND" value="0" units="mmol_per_gDW_per_hr"/>
            <parameter id="UPPER_BOUND" value="1" units="mmol_per_gDW_per_hr"/>
            <parameter id="OBJECTIVE_COEFFICIENT" value="0"/>
            <parameter id="FLUX_VALUE" value="0.5" units="mmol_per_gDW_per_hr"/>
          </listOfParameters>
        </kineticLaw>
      </reaction>
      <reaction id="Rxn_30" name="NADH + trans-delta-2-enoyl-C12-acyl-ACP-FAS --[fas]--&gt; C12-acyl-ACP-FAS + NAD" reversible="false">
        <notes>
          <html xmlns="http://www.w3.org/1999/xhtml">
            <p>GENE_ASSOCIATION: Rv2524</p>
            <p>GENE_LIST: Rv2524</p>
          </html>
        </notes>
        <listOfReactants>
          <speciesReference species="trans_delta_2_enoyl_C12_acyl_ACP_FAS"/>
          <speciesReference species="NADH"/>
        </listOfReactants>
        <listOfProducts>
          <speciesReference species="C12_acyl_ACP_FAS"/>
          <speciesReference species="NAD"/>
        </listOfProducts>
        <kineticLaw>
          <math xmlns="http://www.w3.org/1998/Math/MathML">
            <ci> FLUX_VALUE </ci>
          </math>
          <listOfParameters>
            <parameter id="LOWER_BOUND" value="0" units="mmol_per_gDW_per_hr"/>
            <parameter id="UPPER_BOUND" value="1" units="mmol_per_gDW_per_hr"/>
            <parameter id="OBJECTIVE_COEFFICIENT" value="0"/>
            <parameter id="FLUX_VALUE" value="0.5" units="mmol_per_gDW_per_hr"/>
          </listOfParameters>
        </kineticLaw>
      </reaction>
      <reaction id="Rxn_31" name="C12-acyl-ACP-FAS + malonyl-CoA --[fas]--&gt; malonyl-C12-acyl-ACP-FAS + coenzyme-A" reversible="false">
        <notes>
          <html xmlns="http://www.w3.org/1999/xhtml">
            <p>GENE_ASSOCIATION: Rv2524</p>
            <p>GENE_LIST: Rv2524</p>
          </html>
        </notes>
        <listOfReactants>
          <speciesReference species="C12_acyl_ACP_FAS"/>
          <speciesReference species="malonyl_CoA"/>
        </listOfReactants>
        <listOfProducts>
          <speciesReference species="malonyl_C12_acyl_ACP_FAS"/>
          <speciesReference species="coenzyme_A"/>
        </listOfProducts>
        <kineticLaw>
          <math xmlns="http://www.w3.org/1998/Math/MathML">
            <ci> FLUX_VALUE </ci>
          </math>
          <listOfParameters>
            <parameter id="LOWER_BOUND" value="0" units="mmol_per_gDW_per_hr"/>
            <parameter id="UPPER_BOUND" value="1" units="mmol_per_gDW_per_hr"/>
            <parameter id="OBJECTIVE_COEFFICIENT" value="0"/>
            <parameter id="FLUX_VALUE" value="0.5" units="mmol_per_gDW_per_hr"/>
          </listOfParameters>
        </kineticLaw>
      </reaction>
      <reaction id="Rxn_32" name="malonyl-C12-acyl-ACP-FAS --[fas]--&gt; beta-keto-C14-acyl-ACP-FAS + CO2" reversible="false">
        <notes>
          <html xmlns="http://www.w3.org/1999/xhtml">
            <p>GENE_ASSOCIATION: Rv2524</p>
            <p>GENE_LIST: Rv2524</p>
          </html>
        </notes>
        <listOfReactants>
          <speciesReference species="malonyl_C12_acyl_ACP_FAS"/>
        </listOfReactants>
        <listOfProducts>
          <speciesReference species="beta_keto_C14_acyl_ACP_FAS"/>
          <speciesReference species="CO2"/>
        </listOfProducts>
        <kineticLaw>
          <math xmlns="http://www.w3.org/1998/Math/MathML">
            <ci> FLUX_VALUE </ci>
          </math>
          <listOfParameters>
            <parameter id="LOWER_BOUND" value="0" units="mmol_per_gDW_per_hr"/>
            <parameter id="UPPER_BOUND" value="1" units="mmol_per_gDW_per_hr"/>
            <parameter id="OBJECTIVE_COEFFICIENT" value="0"/>
            <parameter id="FLUX_VALUE" value="0.5" units="mmol_per_gDW_per_hr"/>
          </listOfParameters>
        </kineticLaw>
      </reaction>
      <reaction id="Rxn_33" name="NADPH + beta-keto-C14-acyl-ACP-FAS --[fas]--&gt; D-3-hydroxy-C14-acyl-ACP-FAS + NADP" reversible="false">
        <notes>
          <html xmlns="http://www.w3.org/1999/xhtml">
            <p>GENE_ASSOCIATION: Rv2524</p>
            <p>GENE_LIST: Rv2524</p>
          </html>
        </notes>
        <listOfReactants>
          <speciesReference species="beta_keto_C14_acyl_ACP_FAS"/>
          <speciesReference species="NADPH"/>
        </listOfReactants>
        <listOfProducts>
          <speciesReference species="D_3_hydroxy_C14_acyl_ACP_FAS"/>
          <speciesReference species="NADP"/>
        </listOfProducts>
        <kineticLaw>
          <math xmlns="http://www.w3.org/1998/Math/MathML">
            <ci> FLUX_VALUE </ci>
          </math>
          <listOfParameters>
            <parameter id="LOWER_BOUND" value="0" units="mmol_per_gDW_per_hr"/>
            <parameter id="UPPER_BOUND" value="1" units="mmol_per_gDW_per_hr"/>
            <parameter id="OBJECTIVE_COEFFICIENT" value="0"/>
            <parameter id="FLUX_VALUE" value="0.5" units="mmol_per_gDW_per_hr"/>
          </listOfParameters>
        </kineticLaw>
      </reaction>
      <reaction id="Rxn_34" name="D-3-hydroxy-C14-acyl-ACP-FAS --[fas]--&gt; trans-delta-2-enoyl-C14-acyl-ACP-FAS + H2O" reversible="false">
        <notes>
          <html xmlns="http://www.w3.org/1999/xhtml">
            <p>GENE_ASSOCIATION: Rv2524</p>
            <p>GENE_LIST: Rv2524</p>
          </html>
        </notes>
        <listOfReactants>
          <speciesReference species="D_3_hydroxy_C14_acyl_ACP_FAS"/>
        </listOfReactants>
        <listOfProducts>
          <speciesReference species="trans_delta_2_enoyl_C14_acyl_ACP_FAS"/>
          <speciesReference species="H2O"/>
        </listOfProducts>
        <kineticLaw>
          <math xmlns="http://www.w3.org/1998/Math/MathML">
            <ci> FLUX_VALUE </ci>
          </math>
          <listOfParameters>
            <parameter id="LOWER_BOUND" value="0" units="mmol_per_gDW_per_hr"/>
            <parameter id="UPPER_BOUND" value="1" units="mmol_per_gDW_per_hr"/>
            <parameter id="OBJECTIVE_COEFFICIENT" value="0"/>
            <parameter id="FLUX_VALUE" value="0.5" units="mmol_per_gDW_per_hr"/>
          </listOfParameters>
        </kineticLaw>
      </reaction>
      <reaction id="Rxn_35" name="NADH + trans-delta-2-enoyl-C14-acyl-ACP-FAS --[fas]--&gt; C14-acyl-ACP-FAS + NAD" reversible="false">
        <notes>
          <html xmlns="http://www.w3.org/1999/xhtml">
            <p>GENE_ASSOCIATION: Rv2524</p>
            <p>GENE_LIST: Rv2524</p>
          </html>
        </notes>
        <listOfReactants>
          <speciesReference species="trans_delta_2_enoyl_C14_acyl_ACP_FAS"/>
          <speciesReference species="NADH"/>
        </listOfReactants>
        <listOfProducts>
          <speciesReference species="C14_acyl_ACP_FAS"/>
          <speciesReference species="NAD"/>
        </listOfProducts>
        <kineticLaw>
          <math xmlns="http://www.w3.org/1998/Math/MathML">
            <ci> FLUX_VALUE </ci>
          </math>
          <listOfParameters>
            <parameter id="LOWER_BOUND" value="0" units="mmol_per_gDW_per_hr"/>
            <parameter id="UPPER_BOUND" value="1" units="mmol_per_gDW_per_hr"/>
            <parameter id="OBJECTIVE_COEFFICIENT" value="0"/>
            <parameter id="FLUX_VALUE" value="0.5" units="mmol_per_gDW_per_hr"/>
          </listOfParameters>
        </kineticLaw>
      </reaction>
      <reaction id="Rxn_36" name="C14-acyl-ACP-FAS + malonyl-CoA --[fas]--&gt; malonyl-C14-acyl-ACP-FAS + coenzyme-A" reversible="false">
        <notes>
          <html xmlns="http://www.w3.org/1999/xhtml">
            <p>GENE_ASSOCIATION: Rv2524</p>
            <p>GENE_LIST: Rv2524</p>
          </html>
        </notes>
        <listOfReactants>
          <speciesReference species="C14_acyl_ACP_FAS"/>
          <speciesReference species="malonyl_CoA"/>
        </listOfReactants>
        <listOfProducts>
          <speciesReference species="malonyl_C14_acyl_ACP_FAS"/>
          <speciesReference species="coenzyme_A"/>
        </listOfProducts>
        <kineticLaw>
          <math xmlns="http://www.w3.org/1998/Math/MathML">
            <ci> FLUX_VALUE </ci>
          </math>
          <listOfParameters>
            <parameter id="LOWER_BOUND" value="0" units="mmol_per_gDW_per_hr"/>
            <parameter id="UPPER_BOUND" value="1" units="mmol_per_gDW_per_hr"/>
            <parameter id="OBJECTIVE_COEFFICIENT" value="0"/>
            <parameter id="FLUX_VALUE" value="0.5" units="mmol_per_gDW_per_hr"/>
          </listOfParameters>
        </kineticLaw>
      </reaction>
      <reaction id="Rxn_37" name="malonyl-C14-acyl-ACP-FAS --[fas]--&gt; beta-keto-C16-acyl-ACP-FAS + CO2" reversible="false">
        <notes>
          <html xmlns="http://www.w3.org/1999/xhtml">
            <p>GENE_ASSOCIATION: Rv2524</p>
            <p>GENE_LIST: Rv2524</p>
          </html>
        </notes>
        <listOfReactants>
          <speciesReference species="malonyl_C14_acyl_ACP_FAS"/>
        </listOfReactants>
        <listOfProducts>
          <speciesReference species="beta_keto_C16_acyl_ACP_FAS"/>
          <speciesReference species="CO2"/>
        </listOfProducts>
        <kineticLaw>
          <math xmlns="http://www.w3.org/1998/Math/MathML">
            <ci> FLUX_VALUE </ci>
          </math>
          <listOfParameters>
            <parameter id="LOWER_BOUND" value="0" units="mmol_per_gDW_per_hr"/>
            <parameter id="UPPER_BOUND" value="1" units="mmol_per_gDW_per_hr"/>
            <parameter id="OBJECTIVE_COEFFICIENT" value="0"/>
            <parameter id="FLUX_VALUE" value="0.5" units="mmol_per_gDW_per_hr"/>
          </listOfParameters>
        </kineticLaw>
      </reaction>
      <reaction id="Rxn_38" name="NADPH + beta-keto-C16-acyl-ACP-FAS --[fas]--&gt; D-3-hydroxy-C16-acyl-ACP-FAS + NADP" reversible="false">
        <notes>
          <html xmlns="http://www.w3.org/1999/xhtml">
            <p>GENE_ASSOCIATION: Rv2524</p>
            <p>GENE_LIST: Rv2524</p>
          </html>
        </notes>
        <listOfReactants>
          <speciesReference species="beta_keto_C16_acyl_ACP_FAS"/>
          <speciesReference species="NADPH"/>
        </listOfReactants>
        <listOfProducts>
          <speciesReference species="D_3_hydroxy_C16_acyl_ACP_FAS"/>
          <speciesReference species="NADP"/>
        </listOfProducts>
        <kineticLaw>
          <math xmlns="http://www.w3.org/1998/Math/MathML">
            <ci> FLUX_VALUE </ci>
          </math>
          <listOfParameters>
            <parameter id="LOWER_BOUND" value="0" units="mmol_per_gDW_per_hr"/>
            <parameter id="UPPER_BOUND" value="1" units="mmol_per_gDW_per_hr"/>
            <parameter id="OBJECTIVE_COEFFICIENT" value="0"/>
            <parameter id="FLUX_VALUE" value="0.5" units="mmol_per_gDW_per_hr"/>
          </listOfParameters>
        </kineticLaw>
      </reaction>
      <reaction id="Rxn_39" name="D-3-hydroxy-C16-acyl-ACP-FAS --[fas]--&gt; trans-delta-2-enoyl-C16-acyl-ACP-FAS + H2O" reversible="false">
        <notes>
          <html xmlns="http://www.w3.org/1999/xhtml">
            <p>GENE_ASSOCIATION: Rv2524</p>
            <p>GENE_LIST: Rv2524</p>
          </html>
        </notes>
        <listOfReactants>
          <speciesReference species="D_3_hydroxy_C16_acyl_ACP_FAS"/>
        </listOfReactants>
        <listOfProducts>
          <speciesReference species="trans_delta_2_enoyl_C16_acyl_ACP_FAS"/>
          <speciesReference species="H2O"/>
        </listOfProducts>
        <kineticLaw>
          <math xmlns="http://www.w3.org/1998/Math/MathML">
            <ci> FLUX_VALUE </ci>
          </math>
          <listOfParameters>
            <parameter id="LOWER_BOUND" value="0" units="mmol_per_gDW_per_hr"/>
            <parameter id="UPPER_BOUND" value="1" units="mmol_per_gDW_per_hr"/>
            <parameter id="OBJECTIVE_COEFFICIENT" value="0"/>
            <parameter id="FLUX_VALUE" value="0.5" units="mmol_per_gDW_per_hr"/>
          </listOfParameters>
        </kineticLaw>
      </reaction>
      <reaction id="Rxn_40" name="NADH + trans-delta-2-enoyl-C16-acyl-ACP-FAS --[fas]--&gt; C16-acyl-ACP-FAS + NAD" reversible="false">
        <notes>
          <html xmlns="http://www.w3.org/1999/xhtml">
            <p>GENE_ASSOCIATION: Rv2524</p>
            <p>GENE_LIST: Rv2524</p>
          </html>
        </notes>
        <listOfReactants>
          <speciesReference species="trans_delta_2_enoyl_C16_acyl_ACP_FAS"/>
          <speciesReference species="NADH"/>
        </listOfReactants>
        <listOfProducts>
          <speciesReference species="C16_acyl_ACP_FAS"/>
          <speciesReference species="NAD"/>
        </listOfProducts>
        <kineticLaw>
          <math xmlns="http://www.w3.org/1998/Math/MathML">
            <ci> FLUX_VALUE </ci>
          </math>
          <listOfParameters>
            <parameter id="LOWER_BOUND" value="0" units="mmol_per_gDW_per_hr"/>
            <parameter id="UPPER_BOUND" value="1" units="mmol_per_gDW_per_hr"/>
            <parameter id="OBJECTIVE_COEFFICIENT" value="0"/>
            <parameter id="FLUX_VALUE" value="0.5" units="mmol_per_gDW_per_hr"/>
          </listOfParameters>
        </kineticLaw>
      </reaction>
      <reaction id="Rxn_41" name="C16-acyl-ACP-FAS + malonyl-CoA --[fas]--&gt; malonyl-C16-acyl-ACP-FAS + coenzyme-A" reversible="false">
        <notes>
          <html xmlns="http://www.w3.org/1999/xhtml">
            <p>GENE_ASSOCIATION: Rv2524</p>
            <p>GENE_LIST: Rv2524</p>
          </html>
        </notes>
        <listOfReactants>
          <speciesReference species="C16_acyl_ACP_FAS"/>
          <speciesReference species="malonyl_CoA"/>
        </listOfReactants>
        <listOfProducts>
          <speciesReference species="malonyl_C16_acyl_ACP_FAS"/>
          <speciesReference species="coenzyme_A"/>
        </listOfProducts>
        <kineticLaw>
          <math xmlns="http://www.w3.org/1998/Math/MathML">
            <ci> FLUX_VALUE </ci>
          </math>
          <listOfParameters>
            <parameter id="LOWER_BOUND" value="0" units="mmol_per_gDW_per_hr"/>
            <parameter id="UPPER_BOUND" value="1" units="mmol_per_gDW_per_hr"/>
            <parameter id="OBJECTIVE_COEFFICIENT" value="0"/>
            <parameter id="FLUX_VALUE" value="0.5" units="mmol_per_gDW_per_hr"/>
          </listOfParameters>
        </kineticLaw>
      </reaction>
      <reaction id="Rxn_42" name="malonyl-C16-acyl-ACP-FAS --[fas]--&gt; beta-keto-C18-acyl-ACP-FAS + CO2" reversible="false">
        <notes>
          <html xmlns="http://www.w3.org/1999/xhtml">
            <p>GENE_ASSOCIATION: Rv2524</p>
            <p>GENE_LIST: Rv2524</p>
          </html>
        </notes>
        <listOfReactants>
          <speciesReference species="malonyl_C16_acyl_ACP_FAS"/>
        </listOfReactants>
        <listOfProducts>
          <speciesReference species="beta_keto_C18_acyl_ACP_FAS"/>
          <speciesReference species="CO2"/>
        </listOfProducts>
        <kineticLaw>
          <math xmlns="http://www.w3.org/1998/Math/MathML">
            <ci> FLUX_VALUE </ci>
          </math>
          <listOfParameters>
            <parameter id="LOWER_BOUND" value="0" units="mmol_per_gDW_per_hr"/>
            <parameter id="UPPER_BOUND" value="1" units="mmol_per_gDW_per_hr"/>
            <parameter id="OBJECTIVE_COEFFICIENT" value="0"/>
            <parameter id="FLUX_VALUE" value="0.5" units="mmol_per_gDW_per_hr"/>
          </listOfParameters>
        </kineticLaw>
      </reaction>
      <reaction id="Rxn_43" name="NADPH + beta-keto-C18-acyl-ACP-FAS --[fas]--&gt; D-3-hydroxy-C18-acyl-ACP-FAS + NADP" reversible="false">
        <notes>
          <html xmlns="http://www.w3.org/1999/xhtml">
            <p>GENE_ASSOCIATION: Rv2524</p>
            <p>GENE_LIST: Rv2524</p>
          </html>
        </notes>
        <listOfReactants>
          <speciesReference species="beta_keto_C18_acyl_ACP_FAS"/>
          <speciesReference species="NADPH"/>
        </listOfReactants>
        <listOfProducts>
          <speciesReference species="D_3_hydroxy_C18_acyl_ACP_FAS"/>
          <speciesReference species="NADP"/>
        </listOfProducts>
        <kineticLaw>
          <math xmlns="http://www.w3.org/1998/Math/MathML">
            <ci> FLUX_VALUE </ci>
          </math>
          <listOfParameters>
            <parameter id="LOWER_BOUND" value="0" units="mmol_per_gDW_per_hr"/>
            <parameter id="UPPER_BOUND" value="1" units="mmol_per_gDW_per_hr"/>
            <parameter id="OBJECTIVE_COEFFICIENT" value="0"/>
            <parameter id="FLUX_VALUE" value="0.5" units="mmol_per_gDW_per_hr"/>
          </listOfParameters>
        </kineticLaw>
      </reaction>
      <reaction id="Rxn_44" name="D-3-hydroxy-C18-acyl-ACP-FAS --[fas]--&gt; trans-delta-2-enoyl-C18-acyl-ACP-FAS + H2O" reversible="false">
        <notes>
          <html xmlns="http://www.w3.org/1999/xhtml">
            <p>GENE_ASSOCIATION: Rv2524</p>
            <p>GENE_LIST: Rv2524</p>
          </html>
        </notes>
        <listOfReactants>
          <speciesReference species="D_3_hydroxy_C18_acyl_ACP_FAS"/>
        </listOfReactants>
        <listOfProducts>
          <speciesReference species="trans_delta_2_enoyl_C18_acyl_ACP_FAS"/>
          <speciesReference species="H2O"/>
        </listOfProducts>
        <kineticLaw>
          <math xmlns="http://www.w3.org/1998/Math/MathML">
            <ci> FLUX_VALUE </ci>
          </math>
          <listOfParameters>
            <parameter id="LOWER_BOUND" value="0" units="mmol_per_gDW_per_hr"/>
            <parameter id="UPPER_BOUND" value="1" units="mmol_per_gDW_per_hr"/>
            <parameter id="OBJECTIVE_COEFFICIENT" value="0"/>
            <parameter id="FLUX_VALUE" value="0.5" units="mmol_per_gDW_per_hr"/>
          </listOfParameters>
        </kineticLaw>
      </reaction>
      <reaction id="Rxn_45" name="NADH + trans-delta-2-enoyl-C18-acyl-ACP-FAS --[fas]--&gt; C18-acyl-ACP-FAS + NAD" reversible="false">
        <notes>
          <html xmlns="http://www.w3.org/1999/xhtml">
            <p>GENE_ASSOCIATION: Rv2524</p>
            <p>GENE_LIST: Rv2524</p>
          </html>
        </notes>
        <listOfReactants>
          <speciesReference species="trans_delta_2_enoyl_C18_acyl_ACP_FAS"/>
          <speciesReference species="NADH"/>
        </listOfReactants>
        <listOfProducts>
          <speciesReference species="C18_acyl_ACP_FAS"/>
          <speciesReference species="NAD"/>
        </listOfProducts>
        <kineticLaw>
          <math xmlns="http://www.w3.org/1998/Math/MathML">
            <ci> FLUX_VALUE </ci>
          </math>
          <listOfParameters>
            <parameter id="LOWER_BOUND" value="0" units="mmol_per_gDW_per_hr"/>
            <parameter id="UPPER_BOUND" value="1" units="mmol_per_gDW_per_hr"/>
            <parameter id="OBJECTIVE_COEFFICIENT" value="0"/>
            <parameter id="FLUX_VALUE" value="0.5" units="mmol_per_gDW_per_hr"/>
          </listOfParameters>
        </kineticLaw>
      </reaction>
      <reaction id="Rxn_46" name="C18-acyl-ACP-FAS + malonyl-CoA --[fas]--&gt; malonyl-C18-acyl-ACP-FAS + coenzyme-A" reversible="false">
        <notes>
          <html xmlns="http://www.w3.org/1999/xhtml">
            <p>GENE_ASSOCIATION: Rv2524</p>
            <p>GENE_LIST: Rv2524</p>
          </html>
        </notes>
        <listOfReactants>
          <speciesReference species="C18_acyl_ACP_FAS"/>
          <speciesReference species="malonyl_CoA"/>
        </listOfReactants>
        <listOfProducts>
          <speciesReference species="malonyl_C18_acyl_ACP_FAS"/>
          <speciesReference species="coenzyme_A"/>
        </listOfProducts>
        <kineticLaw>
          <math xmlns="http://www.w3.org/1998/Math/MathML">
            <ci> FLUX_VALUE </ci>
          </math>
          <listOfParameters>
            <parameter id="LOWER_BOUND" value="0" units="mmol_per_gDW_per_hr"/>
            <parameter id="UPPER_BOUND" value="1" units="mmol_per_gDW_per_hr"/>
            <parameter id="OBJECTIVE_COEFFICIENT" value="0"/>
            <parameter id="FLUX_VALUE" value="0.5" units="mmol_per_gDW_per_hr"/>
          </listOfParameters>
        </kineticLaw>
      </reaction>
      <reaction id="Rxn_47" name="malonyl-C18-acyl-ACP-FAS --[fas]--&gt; beta-keto-C20-acyl-ACP-FAS + CO2" reversible="false">
        <notes>
          <html xmlns="http://www.w3.org/1999/xhtml">
            <p>GENE_ASSOCIATION: Rv2524</p>
            <p>GENE_LIST: Rv2524</p>
          </html>
        </notes>
        <listOfReactants>
          <speciesReference species="malonyl_C18_acyl_ACP_FAS"/>
        </listOfReactants>
        <listOfProducts>
          <speciesReference species="beta_keto_C20_acyl_ACP_FAS"/>
          <speciesReference species="CO2"/>
        </listOfProducts>
        <kineticLaw>
          <math xmlns="http://www.w3.org/1998/Math/MathML">
            <ci> FLUX_VALUE </ci>
          </math>
          <listOfParameters>
            <parameter id="LOWER_BOUND" value="0" units="mmol_per_gDW_per_hr"/>
            <parameter id="UPPER_BOUND" value="1" units="mmol_per_gDW_per_hr"/>
            <parameter id="OBJECTIVE_COEFFICIENT" value="0"/>
            <parameter id="FLUX_VALUE" value="0.5" units="mmol_per_gDW_per_hr"/>
          </listOfParameters>
        </kineticLaw>
      </reaction>
      <reaction id="Rxn_48" name="NADPH + beta-keto-C20-acyl-ACP-FAS --[fas]--&gt; D-3-hydroxy-C20-acyl-ACP-FAS + NADP" reversible="false">
        <notes>
          <html xmlns="http://www.w3.org/1999/xhtml">
            <p>GENE_ASSOCIATION: Rv2524</p>
            <p>GENE_LIST: Rv2524</p>
          </html>
        </notes>
        <listOfReactants>
          <speciesReference species="beta_keto_C20_acyl_ACP_FAS"/>
          <speciesReference species="NADPH"/>
        </listOfReactants>
        <listOfProducts>
          <speciesReference species="D_3_hydroxy_C20_acyl_ACP_FAS"/>
          <speciesReference species="NADP"/>
        </listOfProducts>
        <kineticLaw>
          <math xmlns="http://www.w3.org/1998/Math/MathML">
            <ci> FLUX_VALUE </ci>
          </math>
          <listOfParameters>
            <parameter id="LOWER_BOUND" value="0" units="mmol_per_gDW_per_hr"/>
            <parameter id="UPPER_BOUND" value="1" units="mmol_per_gDW_per_hr"/>
            <parameter id="OBJECTIVE_COEFFICIENT" value="0"/>
            <parameter id="FLUX_VALUE" value="0.5" units="mmol_per_gDW_per_hr"/>
          </listOfParameters>
        </kineticLaw>
      </reaction>
      <reaction id="Rxn_49" name="D-3-hydroxy-C20-acyl-ACP-FAS --[fas]--&gt; trans-delta-2-enoyl-C20-acyl-ACP-FAS + H2O" reversible="false">
        <notes>
          <html xmlns="http://www.w3.org/1999/xhtml">
            <p>GENE_ASSOCIATION: Rv2524</p>
            <p>GENE_LIST: Rv2524</p>
          </html>
        </notes>
        <listOfReactants>
          <speciesReference species="D_3_hydroxy_C20_acyl_ACP_FAS"/>
        </listOfReactants>
        <listOfProducts>
          <speciesReference species="trans_delta_2_enoyl_C20_acyl_ACP_FAS"/>
          <speciesReference species="H2O"/>
        </listOfProducts>
        <kineticLaw>
          <math xmlns="http://www.w3.org/1998/Math/MathML">
            <ci> FLUX_VALUE </ci>
          </math>
          <listOfParameters>
            <parameter id="LOWER_BOUND" value="0" units="mmol_per_gDW_per_hr"/>
            <parameter id="UPPER_BOUND" value="1" units="mmol_per_gDW_per_hr"/>
            <parameter id="OBJECTIVE_COEFFICIENT" value="0"/>
            <parameter id="FLUX_VALUE" value="0.5" units="mmol_per_gDW_per_hr"/>
          </listOfParameters>
        </kineticLaw>
      </reaction>
      <reaction id="Rxn_50" name="NADH + trans-delta-2-enoyl-C20-acyl-ACP-FAS --[fas]--&gt; C20-acyl-ACP-FAS + NAD" reversible="false">
        <notes>
          <html xmlns="http://www.w3.org/1999/xhtml">
            <p>GENE_ASSOCIATION: Rv2524</p>
            <p>GENE_LIST: Rv2524</p>
          </html>
        </notes>
        <listOfReactants>
          <speciesReference species="trans_delta_2_enoyl_C20_acyl_ACP_FAS"/>
          <speciesReference species="NADH"/>
        </listOfReactants>
        <listOfProducts>
          <speciesReference species="C20_acyl_ACP_FAS"/>
          <speciesReference species="NAD"/>
        </listOfProducts>
        <kineticLaw>
          <math xmlns="http://www.w3.org/1998/Math/MathML">
            <ci> FLUX_VALUE </ci>
          </math>
          <listOfParameters>
            <parameter id="LOWER_BOUND" value="0" units="mmol_per_gDW_per_hr"/>
            <parameter id="UPPER_BOUND" value="1" units="mmol_per_gDW_per_hr"/>
            <parameter id="OBJECTIVE_COEFFICIENT" value="0"/>
            <parameter id="FLUX_VALUE" value="0.5" units="mmol_per_gDW_per_hr"/>
          </listOfParameters>
        </kineticLaw>
      </reaction>
      <reaction id="Rxn_51" name="C20-acyl-ACP-FAS + malonyl-CoA --[fas]--&gt; malonyl-C20-acyl-ACP-FAS + coenzyme-A" reversible="false">
        <notes>
          <html xmlns="http://www.w3.org/1999/xhtml">
            <p>GENE_ASSOCIATION: Rv2524</p>
            <p>GENE_LIST: Rv2524</p>
          </html>
        </notes>
        <listOfReactants>
          <speciesReference species="C20_acyl_ACP_FAS"/>
          <speciesReference species="malonyl_CoA"/>
        </listOfReactants>
        <listOfProducts>
          <speciesReference species="malonyl_C20_acyl_ACP_FAS"/>
          <speciesReference species="coenzyme_A"/>
        </listOfProducts>
        <kineticLaw>
          <math xmlns="http://www.w3.org/1998/Math/MathML">
            <ci> FLUX_VALUE </ci>
          </math>
          <listOfParameters>
            <parameter id="LOWER_BOUND" value="0" units="mmol_per_gDW_per_hr"/>
            <parameter id="UPPER_BOUND" value="1" units="mmol_per_gDW_per_hr"/>
            <parameter id="OBJECTIVE_COEFFICIENT" value="0"/>
            <parameter id="FLUX_VALUE" value="0.5" units="mmol_per_gDW_per_hr"/>
          </listOfParameters>
        </kineticLaw>
      </reaction>
      <reaction id="Rxn_52" name="malonyl-C20-acyl-ACP-FAS --[fas]--&gt; beta-keto-C22-acyl-ACP-FAS + CO2" reversible="false">
        <notes>
          <html xmlns="http://www.w3.org/1999/xhtml">
            <p>GENE_ASSOCIATION: Rv2524</p>
            <p>GENE_LIST: Rv2524</p>
          </html>
        </notes>
        <listOfReactants>
          <speciesReference species="malonyl_C20_acyl_ACP_FAS"/>
        </listOfReactants>
        <listOfProducts>
          <speciesReference species="beta_keto_C22_acyl_ACP_FAS"/>
          <speciesReference species="CO2"/>
        </listOfProducts>
        <kineticLaw>
          <math xmlns="http://www.w3.org/1998/Math/MathML">
            <ci> FLUX_VALUE </ci>
          </math>
          <listOfParameters>
            <parameter id="LOWER_BOUND" value="0" units="mmol_per_gDW_per_hr"/>
            <parameter id="UPPER_BOUND" value="1" units="mmol_per_gDW_per_hr"/>
            <parameter id="OBJECTIVE_COEFFICIENT" value="0"/>
            <parameter id="FLUX_VALUE" value="0.5" units="mmol_per_gDW_per_hr"/>
          </listOfParameters>
        </kineticLaw>
      </reaction>
      <reaction id="Rxn_53" name="NADPH + beta-keto-C22-acyl-ACP-FAS --[fas]--&gt; D-3-hydroxy-C22-acyl-ACP-FAS + NADP" reversible="false">
        <notes>
          <html xmlns="http://www.w3.org/1999/xhtml">
            <p>GENE_ASSOCIATION: Rv2524</p>
            <p>GENE_LIST: Rv2524</p>
          </html>
        </notes>
        <listOfReactants>
          <speciesReference species="beta_keto_C22_acyl_ACP_FAS"/>
          <speciesReference species="NADPH"/>
        </listOfReactants>
        <listOfProducts>
          <speciesReference species="D_3_hydroxy_C22_acyl_ACP_FAS"/>
          <speciesReference species="NADP"/>
        </listOfProducts>
        <kineticLaw>
          <math xmlns="http://www.w3.org/1998/Math/MathML">
            <ci> FLUX_VALUE </ci>
          </math>
          <listOfParameters>
            <parameter id="LOWER_BOUND" value="0" units="mmol_per_gDW_per_hr"/>
            <parameter id="UPPER_BOUND" value="1" units="mmol_per_gDW_per_hr"/>
            <parameter id="OBJECTIVE_COEFFICIENT" value="0"/>
            <parameter id="FLUX_VALUE" value="0.5" units="mmol_per_gDW_per_hr"/>
          </listOfParameters>
        </kineticLaw>
      </reaction>
      <reaction id="Rxn_54" name="D-3-hydroxy-C22-acyl-ACP-FAS --[fas]--&gt; trans-delta-2-enoyl-C22-acyl-ACP-FAS + H2O" reversible="false">
        <notes>
          <html xmlns="http://www.w3.org/1999/xhtml">
            <p>GENE_ASSOCIATION: Rv2524</p>
            <p>GENE_LIST: Rv2524</p>
          </html>
        </notes>
        <listOfReactants>
          <speciesReference species="D_3_hydroxy_C22_acyl_ACP_FAS"/>
        </listOfReactants>
        <listOfProducts>
          <speciesReference species="trans_delta_2_enoyl_C22_acyl_ACP_FAS"/>
          <speciesReference species="H2O"/>
        </listOfProducts>
        <kineticLaw>
          <math xmlns="http://www.w3.org/1998/Math/MathML">
            <ci> FLUX_VALUE </ci>
          </math>
          <listOfParameters>
            <parameter id="LOWER_BOUND" value="0" units="mmol_per_gDW_per_hr"/>
            <parameter id="UPPER_BOUND" value="1" units="mmol_per_gDW_per_hr"/>
            <parameter id="OBJECTIVE_COEFFICIENT" value="0"/>
            <parameter id="FLUX_VALUE" value="0.5" units="mmol_per_gDW_per_hr"/>
          </listOfParameters>
        </kineticLaw>
      </reaction>
      <reaction id="Rxn_55" name="NADH + trans-delta-2-enoyl-C22-acyl-ACP-FAS --[fas]--&gt; C22-acyl-ACP-FAS + NAD" reversible="false">
        <notes>
          <html xmlns="http://www.w3.org/1999/xhtml">
            <p>GENE_ASSOCIATION: Rv2524</p>
            <p>GENE_LIST: Rv2524</p>
          </html>
        </notes>
        <listOfReactants>
          <speciesReference species="trans_delta_2_enoyl_C22_acyl_ACP_FAS"/>
          <speciesReference species="NADH"/>
        </listOfReactants>
        <listOfProducts>
          <speciesReference species="C22_acyl_ACP_FAS"/>
          <speciesReference species="NAD"/>
        </listOfProducts>
        <kineticLaw>
          <math xmlns="http://www.w3.org/1998/Math/MathML">
            <ci> FLUX_VALUE </ci>
          </math>
          <listOfParameters>
            <parameter id="LOWER_BOUND" value="0" units="mmol_per_gDW_per_hr"/>
            <parameter id="UPPER_BOUND" value="1" units="mmol_per_gDW_per_hr"/>
            <parameter id="OBJECTIVE_COEFFICIENT" value="0"/>
            <parameter id="FLUX_VALUE" value="0.5" units="mmol_per_gDW_per_hr"/>
          </listOfParameters>
        </kineticLaw>
      </reaction>
      <reaction id="Rxn_56" name="C22-acyl-ACP-FAS + malonyl-CoA --[fas]--&gt; malonyl-C22-acyl-ACP-FAS + coenzyme-A" reversible="false">
        <notes>
          <html xmlns="http://www.w3.org/1999/xhtml">
            <p>GENE_ASSOCIATION: Rv2524</p>
            <p>GENE_LIST: Rv2524</p>
          </html>
        </notes>
        <listOfReactants>
          <speciesReference species="C22_acyl_ACP_FAS"/>
          <speciesReference species="malonyl_CoA"/>
        </listOfReactants>
        <listOfProducts>
          <speciesReference species="malonyl_C22_acyl_ACP_FAS"/>
          <speciesReference species="coenzyme_A"/>
        </listOfProducts>
        <kineticLaw>
          <math xmlns="http://www.w3.org/1998/Math/MathML">
            <ci> FLUX_VALUE </ci>
          </math>
          <listOfParameters>
            <parameter id="LOWER_BOUND" value="0" units="mmol_per_gDW_per_hr"/>
            <parameter id="UPPER_BOUND" value="1" units="mmol_per_gDW_per_hr"/>
            <parameter id="OBJECTIVE_COEFFICIENT" value="0"/>
            <parameter id="FLUX_VALUE" value="0.5" units="mmol_per_gDW_per_hr"/>
          </listOfParameters>
        </kineticLaw>
      </reaction>
      <reaction id="Rxn_57" name="malonyl-C22-acyl-ACP-FAS --[fas]--&gt; beta-keto-C24-acyl-ACP-FAS + CO2" reversible="false">
        <notes>
          <html xmlns="http://www.w3.org/1999/xhtml">
            <p>GENE_ASSOCIATION: Rv2524</p>
            <p>GENE_LIST: Rv2524</p>
          </html>
        </notes>
        <listOfReactants>
          <speciesReference species="malonyl_C22_acyl_ACP_FAS"/>
        </listOfReactants>
        <listOfProducts>
          <speciesReference species="beta_keto_C24_acyl_ACP_FAS"/>
          <speciesReference species="CO2"/>
        </listOfProducts>
        <kineticLaw>
          <math xmlns="http://www.w3.org/1998/Math/MathML">
            <ci> FLUX_VALUE </ci>
          </math>
          <listOfParameters>
            <parameter id="LOWER_BOUND" value="0" units="mmol_per_gDW_per_hr"/>
            <parameter id="UPPER_BOUND" value="1" units="mmol_per_gDW_per_hr"/>
            <parameter id="OBJECTIVE_COEFFICIENT" value="0"/>
            <parameter id="FLUX_VALUE" value="0.5" units="mmol_per_gDW_per_hr"/>
          </listOfParameters>
        </kineticLaw>
      </reaction>
      <reaction id="Rxn_58" name="NADPH + beta-keto-C24-acyl-ACP-FAS --[fas]--&gt; D-3-hydroxy-C24-acyl-ACP-FAS + NADP" reversible="false">
        <notes>
          <html xmlns="http://www.w3.org/1999/xhtml">
            <p>GENE_ASSOCIATION: Rv2524</p>
            <p>GENE_LIST: Rv2524</p>
          </html>
        </notes>
        <listOfReactants>
          <speciesReference species="beta_keto_C24_acyl_ACP_FAS"/>
          <speciesReference species="NADPH"/>
        </listOfReactants>
        <listOfProducts>
          <speciesReference species="D_3_hydroxy_C24_acyl_ACP_FAS"/>
          <speciesReference species="NADP"/>
        </listOfProducts>
        <kineticLaw>
          <math xmlns="http://www.w3.org/1998/Math/MathML">
            <ci> FLUX_VALUE </ci>
          </math>
          <listOfParameters>
            <parameter id="LOWER_BOUND" value="0" units="mmol_per_gDW_per_hr"/>
            <parameter id="UPPER_BOUND" value="1" units="mmol_per_gDW_per_hr"/>
            <parameter id="OBJECTIVE_COEFFICIENT" value="0"/>
            <parameter id="FLUX_VALUE" value="0.5" units="mmol_per_gDW_per_hr"/>
          </listOfParameters>
        </kineticLaw>
      </reaction>
      <reaction id="Rxn_59" name="D-3-hydroxy-C24-acyl-ACP-FAS --[fas]--&gt; trans-delta-2-enoyl-C24-acyl-ACP-FAS + H2O" reversible="false">
        <notes>
          <html xmlns="http://www.w3.org/1999/xhtml">
            <p>GENE_ASSOCIATION: Rv2524</p>
            <p>GENE_LIST: Rv2524</p>
          </html>
        </notes>
        <listOfReactants>
          <speciesReference species="D_3_hydroxy_C24_acyl_ACP_FAS"/>
        </listOfReactants>
        <listOfProducts>
          <speciesReference species="trans_delta_2_enoyl_C24_acyl_ACP_FAS"/>
          <speciesReference species="H2O"/>
        </listOfProducts>
        <kineticLaw>
          <math xmlns="http://www.w3.org/1998/Math/MathML">
            <ci> FLUX_VALUE </ci>
          </math>
          <listOfParameters>
            <parameter id="LOWER_BOUND" value="0" units="mmol_per_gDW_per_hr"/>
            <parameter id="UPPER_BOUND" value="1" units="mmol_per_gDW_per_hr"/>
            <parameter id="OBJECTIVE_COEFFICIENT" value="0"/>
            <parameter id="FLUX_VALUE" value="0.5" units="mmol_per_gDW_per_hr"/>
          </listOfParameters>
        </kineticLaw>
      </reaction>
      <reaction id="Rxn_60" name="NADH + trans-delta-2-enoyl-C24-acyl-ACP-FAS --[fas]--&gt; C24-acyl-ACP-FAS + NAD" reversible="false">
        <notes>
          <html xmlns="http://www.w3.org/1999/xhtml">
            <p>GENE_ASSOCIATION: Rv2524</p>
            <p>GENE_LIST: Rv2524</p>
          </html>
        </notes>
        <listOfReactants>
          <speciesReference species="trans_delta_2_enoyl_C24_acyl_ACP_FAS"/>
          <speciesReference species="NADH"/>
        </listOfReactants>
        <listOfProducts>
          <speciesReference species="C24_acyl_ACP_FAS"/>
          <speciesReference species="NAD"/>
        </listOfProducts>
        <kineticLaw>
          <math xmlns="http://www.w3.org/1998/Math/MathML">
            <ci> FLUX_VALUE </ci>
          </math>
          <listOfParameters>
            <parameter id="LOWER_BOUND" value="0" units="mmol_per_gDW_per_hr"/>
            <parameter id="UPPER_BOUND" value="1" units="mmol_per_gDW_per_hr"/>
            <parameter id="OBJECTIVE_COEFFICIENT" value="0"/>
            <parameter id="FLUX_VALUE" value="0.5" units="mmol_per_gDW_per_hr"/>
          </listOfParameters>
        </kineticLaw>
      </reaction>
      <reaction id="Rxn_61" name="C24-acyl-ACP-FAS + coenzyme-A --[fas]--&gt; C24-acyl-S-CoA + ACP-FAS" reversible="false">
        <notes>
          <html xmlns="http://www.w3.org/1999/xhtml">
            <p>GENE_ASSOCIATION: Rv2524</p>
            <p>GENE_LIST: Rv2524</p>
          </html>
        </notes>
        <listOfReactants>
          <speciesReference species="C24_acyl_ACP_FAS"/>
          <speciesReference species="coenzyme_A"/>
        </listOfReactants>
        <listOfProducts>
          <speciesReference species="C24_acyl_S_CoA"/>
          <speciesReference species="ACP_FAS"/>
        </listOfProducts>
        <kineticLaw>
          <math xmlns="http://www.w3.org/1998/Math/MathML">
            <ci> FLUX_VALUE </ci>
          </math>
          <listOfParameters>
            <parameter id="LOWER_BOUND" value="0" units="mmol_per_gDW_per_hr"/>
            <parameter id="UPPER_BOUND" value="1" units="mmol_per_gDW_per_hr"/>
            <parameter id="OBJECTIVE_COEFFICIENT" value="0"/>
            <parameter id="FLUX_VALUE" value="0.5" units="mmol_per_gDW_per_hr"/>
          </listOfParameters>
        </kineticLaw>
      </reaction>
      <reaction id="Rxn_62" name="C16-acyl-ACP-FAS + coenzyme-A --[fas]--&gt; C16-acyl-S-CoA + ACP-FAS" reversible="false">
        <notes>
          <html xmlns="http://www.w3.org/1999/xhtml">
            <p>GENE_ASSOCIATION: Rv2524</p>
            <p>GENE_LIST: Rv2524</p>
          </html>
        </notes>
        <listOfReactants>
          <speciesReference species="C16_acyl_ACP_FAS"/>
          <speciesReference species="coenzyme_A"/>
        </listOfReactants>
        <listOfProducts>
          <speciesReference species="C16_acyl_S_CoA"/>
          <speciesReference species="ACP_FAS"/>
        </listOfProducts>
        <kineticLaw>
          <math xmlns="http://www.w3.org/1998/Math/MathML">
            <ci> FLUX_VALUE </ci>
          </math>
          <listOfParameters>
            <parameter id="LOWER_BOUND" value="0" units="mmol_per_gDW_per_hr"/>
            <parameter id="UPPER_BOUND" value="1" units="mmol_per_gDW_per_hr"/>
            <parameter id="OBJECTIVE_COEFFICIENT" value="0"/>
            <parameter id="FLUX_VALUE" value="0.5" units="mmol_per_gDW_per_hr"/>
          </listOfParameters>
        </kineticLaw>
      </reaction>
      <reaction id="Rxn_63" name="[acyl-carrier-protein] + malonyl-CoA --[fabD]--&gt; malonyl-ACP + coenzyme-A" reversible="false">
        <notes>
          <html xmlns="http://www.w3.org/1999/xhtml">
            <p>GENE_ASSOCIATION: Rv2243</p>
            <p>GENE_LIST: Rv2243</p>
          </html>
        </notes>
        <listOfReactants>
          <speciesReference species="malonyl_CoA"/>
          <speciesReference species="acyl_carrier_protein"/>
        </listOfReactants>
        <listOfProducts>
          <speciesReference species="malonyl_ACP"/>
          <speciesReference species="coenzyme_A"/>
        </listOfProducts>
        <kineticLaw>
          <math xmlns="http://www.w3.org/1998/Math/MathML">
            <ci> FLUX_VALUE </ci>
          </math>
          <listOfParameters>
            <parameter id="LOWER_BOUND" value="0" units="mmol_per_gDW_per_hr"/>
            <parameter id="UPPER_BOUND" value="1" units="mmol_per_gDW_per_hr"/>
            <parameter id="OBJECTIVE_COEFFICIENT" value="0"/>
            <parameter id="FLUX_VALUE" value="0.5" units="mmol_per_gDW_per_hr"/>
          </listOfParameters>
        </kineticLaw>
      </reaction>
      <reaction id="Rxn_64" name="C16-acyl-S-CoA + malonyl-ACP --[fabH]--&gt; coenzyme-A + beta-keto-C18-acyl-ACP + CO2" reversible="false">
        <notes>
          <html xmlns="http://www.w3.org/1999/xhtml">
            <p>GENE_ASSOCIATION: Rv0533</p>
            <p>GENE_LIST: Rv0533</p>
          </html>
        </notes>
        <listOfReactants>
          <speciesReference species="malonyl_ACP"/>
          <speciesReference species="C16_acyl_S_CoA"/>
        </listOfReactants>
        <listOfProducts>
          <speciesReference species="beta_keto_C18_acyl_ACP"/>
          <speciesReference species="CO2"/>
          <speciesReference species="coenzyme_A"/>
        </listOfProducts>
        <kineticLaw>
          <math xmlns="http://www.w3.org/1998/Math/MathML">
            <ci> FLUX_VALUE </ci>
          </math>
          <listOfParameters>
            <parameter id="LOWER_BOUND" value="0" units="mmol_per_gDW_per_hr"/>
            <parameter id="UPPER_BOUND" value="1" units="mmol_per_gDW_per_hr"/>
            <parameter id="OBJECTIVE_COEFFICIENT" value="0"/>
            <parameter id="FLUX_VALUE" value="0.5" units="mmol_per_gDW_per_hr"/>
          </listOfParameters>
        </kineticLaw>
      </reaction>
      <reaction id="Rxn_65" name="NADPH + beta-keto-C18-acyl-ACP --[fabG1/mabA]--&gt; D-3-hydroxy-C18-acyl-ACP + NADP" reversible="false">
        <notes>
          <html xmlns="http://www.w3.org/1999/xhtml">
            <p>GENE_ASSOCIATION: Rv1483</p>
            <p>GENE_LIST: Rv1483</p>
          </html>
        </notes>
        <listOfReactants>
          <speciesReference species="beta_keto_C18_acyl_ACP"/>
          <speciesReference species="NADPH"/>
        </listOfReactants>
        <listOfProducts>
          <speciesReference species="D_3_hydroxy_C18_acyl_ACP"/>
          <speciesReference species="NADP"/>
        </listOfProducts>
        <kineticLaw>
          <math xmlns="http://www.w3.org/1998/Math/MathML">
            <ci> FLUX_VALUE </ci>
          </math>
          <listOfParameters>
            <parameter id="LOWER_BOUND" value="0" units="mmol_per_gDW_per_hr"/>
            <parameter id="UPPER_BOUND" value="1" units="mmol_per_gDW_per_hr"/>
            <parameter id="OBJECTIVE_COEFFICIENT" value="0"/>
            <parameter id="FLUX_VALUE" value="0.5" units="mmol_per_gDW_per_hr"/>
          </listOfParameters>
        </kineticLaw>
      </reaction>
      <reaction id="Rxn_66" name="NADPH + beta-keto-C18-acyl-ACP --[fabG2]--&gt; D-3-hydroxy-C18-acyl-ACP + NADP" reversible="false">
        <notes>
          <html xmlns="http://www.w3.org/1999/xhtml">
            <p>GENE_ASSOCIATION: Rv1350</p>
            <p>GENE_LIST: Rv1350</p>
          </html>
        </notes>
        <listOfReactants>
          <speciesReference species="beta_keto_C18_acyl_ACP"/>
          <speciesReference species="NADPH"/>
        </listOfReactants>
        <listOfProducts>
          <speciesReference species="D_3_hydroxy_C18_acyl_ACP"/>
          <speciesReference species="NADP"/>
        </listOfProducts>
        <kineticLaw>
          <math xmlns="http://www.w3.org/1998/Math/MathML">
            <ci> FLUX_VALUE </ci>
          </math>
          <listOfParameters>
            <parameter id="LOWER_BOUND" value="0" units="mmol_per_gDW_per_hr"/>
            <parameter id="UPPER_BOUND" value="1" units="mmol_per_gDW_per_hr"/>
            <parameter id="OBJECTIVE_COEFFICIENT" value="0"/>
            <parameter id="FLUX_VALUE" value="0.5" units="mmol_per_gDW_per_hr"/>
          </listOfParameters>
        </kineticLaw>
      </reaction>
      <reaction id="Rxn_67" name="NADPH + beta-keto-C18-acyl-ACP --[fabG4]--&gt; D-3-hydroxy-C18-acyl-ACP + NADP" reversible="false">
        <notes>
          <html xmlns="http://www.w3.org/1999/xhtml">
            <p>GENE_ASSOCIATION: Rv0242</p>
            <p>GENE_LIST: Rv0242</p>
          </html>
        </notes>
        <listOfReactants>
          <speciesReference species="beta_keto_C18_acyl_ACP"/>
          <speciesReference species="NADPH"/>
        </listOfReactants>
        <listOfProducts>
          <speciesReference species="D_3_hydroxy_C18_acyl_ACP"/>
          <speciesReference species="NADP"/>
        </listOfProducts>
        <kineticLaw>
          <math xmlns="http://www.w3.org/1998/Math/MathML">
            <ci> FLUX_VALUE </ci>
          </math>
          <listOfParameters>
            <parameter id="LOWER_BOUND" value="0" units="mmol_per_gDW_per_hr"/>
            <parameter id="UPPER_BOUND" value="1" units="mmol_per_gDW_per_hr"/>
            <parameter id="OBJECTIVE_COEFFICIENT" value="0"/>
            <parameter id="FLUX_VALUE" value="0.5" units="mmol_per_gDW_per_hr"/>
          </listOfParameters>
        </kineticLaw>
      </reaction>
      <reaction id="Rxn_68" name="D-3-hydroxy-C18-acyl-ACP --[UNK1]--&gt; trans-delta-2-enoyl-C18-acyl-ACP + H2O" reversible="false">
        <notes>
          <html xmlns="http://www.w3.org/1999/xhtml">
            <p>GENE_ASSOCIATION: Rv0635 AND Rv0636</p>
            <p>GENE_LIST: Rv0635 Rv0636</p>
          </html>
        </notes>
        <listOfReactants>
          <speciesReference species="D_3_hydroxy_C18_acyl_ACP"/>
        </listOfReactants>
        <listOfProducts>
          <speciesReference species="trans_delta_2_enoyl_C18_acyl_ACP"/>
          <speciesReference species="H2O"/>
        </listOfProducts>
        <kineticLaw>
          <math xmlns="http://www.w3.org/1998/Math/MathML">
            <ci> FLUX_VALUE </ci>
          </math>
          <listOfParameters>
            <parameter id="LOWER_BOUND" value="0" units="mmol_per_gDW_per_hr"/>
            <parameter id="UPPER_BOUND" value="1" units="mmol_per_gDW_per_hr"/>
            <parameter id="OBJECTIVE_COEFFICIENT" value="0"/>
            <parameter id="FLUX_VALUE" value="0.5" units="mmol_per_gDW_per_hr"/>
          </listOfParameters>
        </kineticLaw>
      </reaction>
      <reaction id="Rxn_69" name="NADH + trans-delta-2-enoyl-C18-acyl-ACP --[inhA]--&gt; C18-acyl-ACP + NAD" reversible="false">
        <notes>
          <html xmlns="http://www.w3.org/1999/xhtml">
            <p>GENE_ASSOCIATION: Rv1484</p>
            <p>GENE_LIST: Rv1484</p>
          </html>
        </notes>
        <listOfReactants>
          <speciesReference species="trans_delta_2_enoyl_C18_acyl_ACP"/>
          <speciesReference species="NADH"/>
        </listOfReactants>
        <listOfProducts>
          <speciesReference species="C18_acyl_ACP"/>
          <speciesReference species="NAD"/>
        </listOfProducts>
        <kineticLaw>
          <math xmlns="http://www.w3.org/1998/Math/MathML">
            <ci> FLUX_VALUE </ci>
          </math>
          <listOfParameters>
            <parameter id="LOWER_BOUND" value="0" units="mmol_per_gDW_per_hr"/>
            <parameter id="UPPER_BOUND" value="1" units="mmol_per_gDW_per_hr"/>
            <parameter id="OBJECTIVE_COEFFICIENT" value="0"/>
            <parameter id="FLUX_VALUE" value="0.5" units="mmol_per_gDW_per_hr"/>
          </listOfParameters>
        </kineticLaw>
      </reaction>
      <reaction id="Rxn_70" name="C18-acyl-ACP + malonyl-ACP --[kasA kasB]--&gt; [acyl-carrier-protein] + beta-keto-C20-acyl-ACP + CO2" reversible="false">
        <notes>
          <html xmlns="http://www.w3.org/1999/xhtml">
            <p>GENE_ASSOCIATION: Rv2245 OR Rv2246</p>
            <p>GENE_LIST: Rv2245 Rv2246</p>
          </html>
        </notes>
        <listOfReactants>
          <speciesReference species="C18_acyl_ACP"/>
          <speciesReference species="malonyl_ACP"/>
        </listOfReactants>
        <listOfProducts>
          <speciesReference species="beta_keto_C20_acyl_ACP"/>
          <speciesReference species="CO2"/>
          <speciesReference species="acyl_carrier_protein"/>
        </listOfProducts>
        <kineticLaw>
          <math xmlns="http://www.w3.org/1998/Math/MathML">
            <ci> FLUX_VALUE </ci>
          </math>
          <listOfParameters>
            <parameter id="LOWER_BOUND" value="0" units="mmol_per_gDW_per_hr"/>
            <parameter id="UPPER_BOUND" value="1" units="mmol_per_gDW_per_hr"/>
            <parameter id="OBJECTIVE_COEFFICIENT" value="0"/>
            <parameter id="FLUX_VALUE" value="0.5" units="mmol_per_gDW_per_hr"/>
          </listOfParameters>
        </kineticLaw>
      </reaction>
      <reaction id="Rxn_71" name="NADPH + beta-keto-C20-acyl-ACP --[fabG1/mabA]--&gt; D-3-hydroxy-C20-acyl-ACP + NADP" reversible="false">
        <notes>
          <html xmlns="http://www.w3.org/1999/xhtml">
            <p>GENE_ASSOCIATION: Rv1483</p>
            <p>GENE_LIST: Rv1483</p>
          </html>
        </notes>
        <listOfReactants>
          <speciesReference species="beta_keto_C20_acyl_ACP"/>
          <speciesReference species="NADPH"/>
        </listOfReactants>
        <listOfProducts>
          <speciesReference species="D_3_hydroxy_C20_acyl_ACP"/>
          <speciesReference species="NADP"/>
        </listOfProducts>
        <kineticLaw>
          <math xmlns="http://www.w3.org/1998/Math/MathML">
            <ci> FLUX_VALUE </ci>
          </math>
          <listOfParameters>
            <parameter id="LOWER_BOUND" value="0" units="mmol_per_gDW_per_hr"/>
            <parameter id="UPPER_BOUND" value="1" units="mmol_per_gDW_per_hr"/>
            <parameter id="OBJECTIVE_COEFFICIENT" value="0"/>
            <parameter id="FLUX_VALUE" value="0.5" units="mmol_per_gDW_per_hr"/>
          </listOfParameters>
        </kineticLaw>
      </reaction>
      <reaction id="Rxn_72" name="NADPH + beta-keto-C20-acyl-ACP --[fabG2]--&gt; D-3-hydroxy-C20-acyl-ACP + NADP" reversible="false">
        <notes>
          <html xmlns="http://www.w3.org/1999/xhtml">
            <p>GENE_ASSOCIATION: Rv1350</p>
            <p>GENE_LIST: Rv1350</p>
          </html>
        </notes>
        <listOfReactants>
          <speciesReference species="beta_keto_C20_acyl_ACP"/>
          <speciesReference species="NADPH"/>
        </listOfReactants>
        <listOfProducts>
          <speciesReference species="D_3_hydroxy_C20_acyl_ACP"/>
          <speciesReference species="NADP"/>
        </listOfProducts>
        <kineticLaw>
          <math xmlns="http://www.w3.org/1998/Math/MathML">
            <ci> FLUX_VALUE </ci>
          </math>
          <listOfParameters>
            <parameter id="LOWER_BOUND" value="0" units="mmol_per_gDW_per_hr"/>
            <parameter id="UPPER_BOUND" value="1" units="mmol_per_gDW_per_hr"/>
            <parameter id="OBJECTIVE_COEFFICIENT" value="0"/>
            <parameter id="FLUX_VALUE" value="0.5" units="mmol_per_gDW_per_hr"/>
          </listOfParameters>
        </kineticLaw>
      </reaction>
      <reaction id="Rxn_73" name="NADPH + beta-keto-C20-acyl-ACP --[fabG4]--&gt; D-3-hydroxy-C20-acyl-ACP + NADP" reversible="false">
        <notes>
          <html xmlns="http://www.w3.org/1999/xhtml">
            <p>GENE_ASSOCIATION: Rv0242</p>
            <p>GENE_LIST: Rv0242</p>
          </html>
        </notes>
        <listOfReactants>
          <speciesReference species="beta_keto_C20_acyl_ACP"/>
          <speciesReference species="NADPH"/>
        </listOfReactants>
        <listOfProducts>
          <speciesReference species="D_3_hydroxy_C20_acyl_ACP"/>
          <speciesReference species="NADP"/>
        </listOfProducts>
        <kineticLaw>
          <math xmlns="http://www.w3.org/1998/Math/MathML">
            <ci> FLUX_VALUE </ci>
          </math>
          <listOfParameters>
            <parameter id="LOWER_BOUND" value="0" units="mmol_per_gDW_per_hr"/>
            <parameter id="UPPER_BOUND" value="1" units="mmol_per_gDW_per_hr"/>
            <parameter id="OBJECTIVE_COEFFICIENT" value="0"/>
            <parameter id="FLUX_VALUE" value="0.5" units="mmol_per_gDW_per_hr"/>
          </listOfParameters>
        </kineticLaw>
      </reaction>
      <reaction id="Rxn_74" name="D-3-hydroxy-C20-acyl-ACP --[UNK1]--&gt; trans-delta-2-enoyl-C20-acyl-ACP + H2O" reversible="false">
        <notes>
          <html xmlns="http://www.w3.org/1999/xhtml">
            <p>GENE_ASSOCIATION: Rv0635 AND Rv0636</p>
            <p>GENE_LIST: Rv0635 Rv0636</p>
          </html>
        </notes>
        <listOfReactants>
          <speciesReference species="D_3_hydroxy_C20_acyl_ACP"/>
        </listOfReactants>
        <listOfProducts>
          <speciesReference species="trans_delta_2_enoyl_C20_acyl_ACP"/>
          <speciesReference species="H2O"/>
        </listOfProducts>
        <kineticLaw>
          <math xmlns="http://www.w3.org/1998/Math/MathML">
            <ci> FLUX_VALUE </ci>
          </math>
          <listOfParameters>
            <parameter id="LOWER_BOUND" value="0" units="mmol_per_gDW_per_hr"/>
            <parameter id="UPPER_BOUND" value="1" units="mmol_per_gDW_per_hr"/>
            <parameter id="OBJECTIVE_COEFFICIENT" value="0"/>
            <parameter id="FLUX_VALUE" value="0.5" units="mmol_per_gDW_per_hr"/>
          </listOfParameters>
        </kineticLaw>
      </reaction>
      <reaction id="Rxn_75" name="NADH + trans-delta-2-enoyl-C20-acyl-ACP --[inhA]--&gt; C20-acyl-ACP + NAD" reversible="false">
        <notes>
          <html xmlns="http://www.w3.org/1999/xhtml">
            <p>GENE_ASSOCIATION: Rv1484</p>
            <p>GENE_LIST: Rv1484</p>
          </html>
        </notes>
        <listOfReactants>
          <speciesReference species="trans_delta_2_enoyl_C20_acyl_ACP"/>
          <speciesReference species="NADH"/>
        </listOfReactants>
        <listOfProducts>
          <speciesReference species="C20_acyl_ACP"/>
          <speciesReference species="NAD"/>
        </listOfProducts>
        <kineticLaw>
          <math xmlns="http://www.w3.org/1998/Math/MathML">
            <ci> FLUX_VALUE </ci>
          </math>
          <listOfParameters>
            <parameter id="LOWER_BOUND" value="0" units="mmol_per_gDW_per_hr"/>
            <parameter id="UPPER_BOUND" value="1" units="mmol_per_gDW_per_hr"/>
            <parameter id="OBJECTIVE_COEFFICIENT" value="0"/>
            <parameter id="FLUX_VALUE" value="0.5" units="mmol_per_gDW_per_hr"/>
          </listOfParameters>
        </kineticLaw>
      </reaction>
      <reaction id="Rxn_76" name="C20-acyl-ACP + malonyl-ACP --[kasA kasB]--&gt; [acyl-carrier-protein] + beta-keto-C22-acyl-ACP + CO2" reversible="false">
        <notes>
          <html xmlns="http://www.w3.org/1999/xhtml">
            <p>GENE_ASSOCIATION: Rv2245 OR Rv2246</p>
            <p>GENE_LIST: Rv2245 Rv2246</p>
          </html>
        </notes>
        <listOfReactants>
          <speciesReference species="C20_acyl_ACP"/>
          <speciesReference species="malonyl_ACP"/>
        </listOfReactants>
        <listOfProducts>
          <speciesReference species="beta_keto_C22_acyl_ACP"/>
          <speciesReference species="CO2"/>
          <speciesReference species="acyl_carrier_protein"/>
        </listOfProducts>
        <kineticLaw>
          <math xmlns="http://www.w3.org/1998/Math/MathML">
            <ci> FLUX_VALUE </ci>
          </math>
          <listOfParameters>
            <parameter id="LOWER_BOUND" value="0" units="mmol_per_gDW_per_hr"/>
            <parameter id="UPPER_BOUND" value="1" units="mmol_per_gDW_per_hr"/>
            <parameter id="OBJECTIVE_COEFFICIENT" value="0"/>
            <parameter id="FLUX_VALUE" value="0.5" units="mmol_per_gDW_per_hr"/>
          </listOfParameters>
        </kineticLaw>
      </reaction>
      <reaction id="Rxn_77" name="NADPH + beta-keto-C22-acyl-ACP --[fabG1/mabA]--&gt; D-3-hydroxy-C22-acyl-ACP + NADP" reversible="false">
        <notes>
          <html xmlns="http://www.w3.org/1999/xhtml">
            <p>GENE_ASSOCIATION: Rv1483</p>
            <p>GENE_LIST: Rv1483</p>
          </html>
        </notes>
        <listOfReactants>
          <speciesReference species="beta_keto_C22_acyl_ACP"/>
          <speciesReference species="NADPH"/>
        </listOfReactants>
        <listOfProducts>
          <speciesReference species="D_3_hydroxy_C22_acyl_ACP"/>
          <speciesReference species="NADP"/>
        </listOfProducts>
        <kineticLaw>
          <math xmlns="http://www.w3.org/1998/Math/MathML">
            <ci> FLUX_VALUE </ci>
          </math>
          <listOfParameters>
            <parameter id="LOWER_BOUND" value="0" units="mmol_per_gDW_per_hr"/>
            <parameter id="UPPER_BOUND" value="1" units="mmol_per_gDW_per_hr"/>
            <parameter id="OBJECTIVE_COEFFICIENT" value="0"/>
            <parameter id="FLUX_VALUE" value="0.5" units="mmol_per_gDW_per_hr"/>
          </listOfParameters>
        </kineticLaw>
      </reaction>
      <reaction id="Rxn_78" name="NADPH + beta-keto-C22-acyl-ACP --[fabG2]--&gt; D-3-hydroxy-C22-acyl-ACP + NADP" reversible="false">
        <notes>
          <html xmlns="http://www.w3.org/1999/xhtml">
            <p>GENE_ASSOCIATION: Rv1350</p>
            <p>GENE_LIST: Rv1350</p>
          </html>
        </notes>
        <listOfReactants>
          <speciesReference species="beta_keto_C22_acyl_ACP"/>
          <speciesReference species="NADPH"/>
        </listOfReactants>
        <listOfProducts>
          <speciesReference species="D_3_hydroxy_C22_acyl_ACP"/>
          <speciesReference species="NADP"/>
        </listOfProducts>
        <kineticLaw>
          <math xmlns="http://www.w3.org/1998/Math/MathML">
            <ci> FLUX_VALUE </ci>
          </math>
          <listOfParameters>
            <parameter id="LOWER_BOUND" value="0" units="mmol_per_gDW_per_hr"/>
            <parameter id="UPPER_BOUND" value="1" units="mmol_per_gDW_per_hr"/>
            <parameter id="OBJECTIVE_COEFFICIENT" value="0"/>
            <parameter id="FLUX_VALUE" value="0.5" units="mmol_per_gDW_per_hr"/>
          </listOfParameters>
        </kineticLaw>
      </reaction>
      <reaction id="Rxn_79" name="NADPH + beta-keto-C22-acyl-ACP --[fabG4]--&gt; D-3-hydroxy-C22-acyl-ACP + NADP" reversible="false">
        <notes>
          <html xmlns="http://www.w3.org/1999/xhtml">
            <p>GENE_ASSOCIATION: Rv0242</p>
            <p>GENE_LIST: Rv0242</p>
          </html>
        </notes>
        <listOfReactants>
          <speciesReference species="beta_keto_C22_acyl_ACP"/>
          <speciesReference species="NADPH"/>
        </listOfReactants>
        <listOfProducts>
          <speciesReference species="D_3_hydroxy_C22_acyl_ACP"/>
          <speciesReference species="NADP"/>
        </listOfProducts>
        <kineticLaw>
          <math xmlns="http://www.w3.org/1998/Math/MathML">
            <ci> FLUX_VALUE </ci>
          </math>
          <listOfParameters>
            <parameter id="LOWER_BOUND" value="0" units="mmol_per_gDW_per_hr"/>
            <parameter id="UPPER_BOUND" value="1" units="mmol_per_gDW_per_hr"/>
            <parameter id="OBJECTIVE_COEFFICIENT" value="0"/>
            <parameter id="FLUX_VALUE" value="0.5" units="mmol_per_gDW_per_hr"/>
          </listOfParameters>
        </kineticLaw>
      </reaction>
      <reaction id="Rxn_80" name="D-3-hydroxy-C22-acyl-ACP --[UNK1]--&gt; trans-delta-2-enoyl-C22-acyl-ACP + H2O" reversible="false">
        <notes>
          <html xmlns="http://www.w3.org/1999/xhtml">
            <p>GENE_ASSOCIATION: Rv0636 AND Rv0637</p>
            <p>GENE_LIST: Rv0636 Rv0637</p>
          </html>
        </notes>
        <listOfReactants>
          <speciesReference species="D_3_hydroxy_C22_acyl_ACP"/>
        </listOfReactants>
        <listOfProducts>
          <speciesReference species="trans_delta_2_enoyl_C22_acyl_ACP"/>
          <speciesReference species="H2O"/>
        </listOfProducts>
        <kineticLaw>
          <math xmlns="http://www.w3.org/1998/Math/MathML">
            <ci> FLUX_VALUE </ci>
          </math>
          <listOfParameters>
            <parameter id="LOWER_BOUND" value="0" units="mmol_per_gDW_per_hr"/>
            <parameter id="UPPER_BOUND" value="1" units="mmol_per_gDW_per_hr"/>
            <parameter id="OBJECTIVE_COEFFICIENT" value="0"/>
            <parameter id="FLUX_VALUE" value="0.5" units="mmol_per_gDW_per_hr"/>
          </listOfParameters>
        </kineticLaw>
      </reaction>
      <reaction id="Rxn_81" name="NADH + trans-delta-2-enoyl-C22-acyl-ACP --[inhA]--&gt; C22-acyl-ACP + NAD" reversible="false">
        <notes>
          <html xmlns="http://www.w3.org/1999/xhtml">
            <p>GENE_ASSOCIATION: Rv1484</p>
            <p>GENE_LIST: Rv1484</p>
          </html>
        </notes>
        <listOfReactants>
          <speciesReference species="trans_delta_2_enoyl_C22_acyl_ACP"/>
          <speciesReference species="NADH"/>
        </listOfReactants>
        <listOfProducts>
          <speciesReference species="C22_acyl_ACP"/>
          <speciesReference species="NAD"/>
        </listOfProducts>
        <kineticLaw>
          <math xmlns="http://www.w3.org/1998/Math/MathML">
            <ci> FLUX_VALUE </ci>
          </math>
          <listOfParameters>
            <parameter id="LOWER_BOUND" value="0" units="mmol_per_gDW_per_hr"/>
            <parameter id="UPPER_BOUND" value="1" units="mmol_per_gDW_per_hr"/>
            <parameter id="OBJECTIVE_COEFFICIENT" value="0"/>
            <parameter id="FLUX_VALUE" value="0.5" units="mmol_per_gDW_per_hr"/>
          </listOfParameters>
        </kineticLaw>
      </reaction>
      <reaction id="Rxn_82" name="C22-acyl-ACP + malonyl-ACP --[kasA kasB]--&gt; [acyl-carrier-protein] + beta-keto-C24-acyl-ACP + CO2" reversible="false">
        <notes>
          <html xmlns="http://www.w3.org/1999/xhtml">
            <p>GENE_ASSOCIATION: Rv2245 OR Rv2246</p>
            <p>GENE_LIST: Rv2245 Rv2246</p>
          </html>
        </notes>
        <listOfReactants>
          <speciesReference species="malonyl_ACP"/>
          <speciesReference species="C22_acyl_ACP"/>
        </listOfReactants>
        <listOfProducts>
          <speciesReference species="beta_keto_C24_acyl_ACP"/>
          <speciesReference species="CO2"/>
          <speciesReference species="acyl_carrier_protein"/>
        </listOfProducts>
        <kineticLaw>
          <math xmlns="http://www.w3.org/1998/Math/MathML">
            <ci> FLUX_VALUE </ci>
          </math>
          <listOfParameters>
            <parameter id="LOWER_BOUND" value="0" units="mmol_per_gDW_per_hr"/>
            <parameter id="UPPER_BOUND" value="1" units="mmol_per_gDW_per_hr"/>
            <parameter id="OBJECTIVE_COEFFICIENT" value="0"/>
            <parameter id="FLUX_VALUE" value="0.5" units="mmol_per_gDW_per_hr"/>
          </listOfParameters>
        </kineticLaw>
      </reaction>
      <reaction id="Rxn_83" name="NADPH + beta-keto-C24-acyl-ACP --[fabG1/mabA]--&gt; D-3-hydroxy-C24-acyl-ACP + NADP" reversible="false">
        <notes>
          <html xmlns="http://www.w3.org/1999/xhtml">
            <p>GENE_ASSOCIATION: Rv1483</p>
            <p>GENE_LIST: Rv1483</p>
          </html>
        </notes>
        <listOfReactants>
          <speciesReference species="beta_keto_C24_acyl_ACP"/>
          <speciesReference species="NADPH"/>
        </listOfReactants>
        <listOfProducts>
          <speciesReference species="D_3_hydroxy_C24_acyl_ACP"/>
          <speciesReference species="NADP"/>
        </listOfProducts>
        <kineticLaw>
          <math xmlns="http://www.w3.org/1998/Math/MathML">
            <ci> FLUX_VALUE </ci>
          </math>
          <listOfParameters>
            <parameter id="LOWER_BOUND" value="0" units="mmol_per_gDW_per_hr"/>
            <parameter id="UPPER_BOUND" value="1" units="mmol_per_gDW_per_hr"/>
            <parameter id="OBJECTIVE_COEFFICIENT" value="0"/>
            <parameter id="FLUX_VALUE" value="0.5" units="mmol_per_gDW_per_hr"/>
          </listOfParameters>
        </kineticLaw>
      </reaction>
      <reaction id="Rxn_84" name="NADPH + beta-keto-C24-acyl-ACP --[fabG2]--&gt; D-3-hydroxy-C24-acyl-ACP + NADP" reversible="false">
        <notes>
          <html xmlns="http://www.w3.org/1999/xhtml">
            <p>GENE_ASSOCIATION: Rv1350</p>
            <p>GENE_LIST: Rv1350</p>
          </html>
        </notes>
        <listOfReactants>
          <speciesReference species="beta_keto_C24_acyl_ACP"/>
          <speciesReference species="NADPH"/>
        </listOfReactants>
        <listOfProducts>
          <speciesReference species="D_3_hydroxy_C24_acyl_ACP"/>
          <speciesReference species="NADP"/>
        </listOfProducts>
        <kineticLaw>
          <math xmlns="http://www.w3.org/1998/Math/MathML">
            <ci> FLUX_VALUE </ci>
          </math>
          <listOfParameters>
            <parameter id="LOWER_BOUND" value="0" units="mmol_per_gDW_per_hr"/>
            <parameter id="UPPER_BOUND" value="1" units="mmol_per_gDW_per_hr"/>
            <parameter id="OBJECTIVE_COEFFICIENT" value="0"/>
            <parameter id="FLUX_VALUE" value="0.5" units="mmol_per_gDW_per_hr"/>
          </listOfParameters>
        </kineticLaw>
      </reaction>
      <reaction id="Rxn_85" name="NADPH + beta-keto-C24-acyl-ACP --[fabG4]--&gt; D-3-hydroxy-C24-acyl-ACP + NADP" reversible="false">
        <notes>
          <html xmlns="http://www.w3.org/1999/xhtml">
            <p>GENE_ASSOCIATION: Rv0242</p>
            <p>GENE_LIST: Rv0242</p>
          </html>
        </notes>
        <listOfReactants>
          <speciesReference species="beta_keto_C24_acyl_ACP"/>
          <speciesReference species="NADPH"/>
        </listOfReactants>
        <listOfProducts>
          <speciesReference species="D_3_hydroxy_C24_acyl_ACP"/>
          <speciesReference species="NADP"/>
        </listOfProducts>
        <kineticLaw>
          <math xmlns="http://www.w3.org/1998/Math/MathML">
            <ci> FLUX_VALUE </ci>
          </math>
          <listOfParameters>
            <parameter id="LOWER_BOUND" value="0" units="mmol_per_gDW_per_hr"/>
            <parameter id="UPPER_BOUND" value="1" units="mmol_per_gDW_per_hr"/>
            <parameter id="OBJECTIVE_COEFFICIENT" value="0"/>
            <parameter id="FLUX_VALUE" value="0.5" units="mmol_per_gDW_per_hr"/>
          </listOfParameters>
        </kineticLaw>
      </reaction>
      <reaction id="Rxn_86" name="D-3-hydroxy-C24-acyl-ACP --[UNK1]--&gt; trans-delta-2-enoyl-C24-acyl-ACP + H2O" reversible="false">
        <notes>
          <html xmlns="http://www.w3.org/1999/xhtml">
            <p>GENE_ASSOCIATION: Rv0636 AND Rv0637</p>
            <p>GENE_LIST: Rv0636 Rv0637</p>
          </html>
        </notes>
        <listOfReactants>
          <speciesReference species="D_3_hydroxy_C24_acyl_ACP"/>
        </listOfReactants>
        <listOfProducts>
          <speciesReference species="trans_delta_2_enoyl_C24_acyl_ACP"/>
          <speciesReference species="H2O"/>
        </listOfProducts>
        <kineticLaw>
          <math xmlns="http://www.w3.org/1998/Math/MathML">
            <ci> FLUX_VALUE </ci>
          </math>
          <listOfParameters>
            <parameter id="LOWER_BOUND" value="0" units="mmol_per_gDW_per_hr"/>
            <parameter id="UPPER_BOUND" value="1" units="mmol_per_gDW_per_hr"/>
            <parameter id="OBJECTIVE_COEFFICIENT" value="0"/>
            <parameter id="FLUX_VALUE" value="0.5" units="mmol_per_gDW_per_hr"/>
          </listOfParameters>
        </kineticLaw>
      </reaction>
      <reaction id="Rxn_87" name="NADH + trans-delta-2-enoyl-C24-acyl-ACP --[inhA]--&gt; C24-acyl-ACP + NAD" reversible="false">
        <notes>
          <html xmlns="http://www.w3.org/1999/xhtml">
            <p>GENE_ASSOCIATION: Rv1484</p>
            <p>GENE_LIST: Rv1484</p>
          </html>
        </notes>
        <listOfReactants>
          <speciesReference species="trans_delta_2_enoyl_C24_acyl_ACP"/>
          <speciesReference species="NADH"/>
        </listOfReactants>
        <listOfProducts>
          <speciesReference species="C24_acyl_ACP"/>
          <speciesReference species="NAD"/>
        </listOfProducts>
        <kineticLaw>
          <math xmlns="http://www.w3.org/1998/Math/MathML">
            <ci> FLUX_VALUE </ci>
          </math>
          <listOfParameters>
            <parameter id="LOWER_BOUND" value="0" units="mmol_per_gDW_per_hr"/>
            <parameter id="UPPER_BOUND" value="1" units="mmol_per_gDW_per_hr"/>
            <parameter id="OBJECTIVE_COEFFICIENT" value="0"/>
            <parameter id="FLUX_VALUE" value="0.5" units="mmol_per_gDW_per_hr"/>
          </listOfParameters>
        </kineticLaw>
      </reaction>
      <reaction id="Rxn_88" name="C24-acyl-ACP + malonyl-ACP --[kasA kasB]--&gt; [acyl-carrier-protein] + beta-keto-C26-acyl-ACP + CO2" reversible="false">
        <notes>
          <html xmlns="http://www.w3.org/1999/xhtml">
            <p>GENE_ASSOCIATION: Rv2245 OR Rv2246</p>
            <p>GENE_LIST: Rv2245 Rv2246</p>
          </html>
        </notes>
        <listOfReactants>
          <speciesReference species="malonyl_ACP"/>
          <speciesReference species="C24_acyl_ACP"/>
        </listOfReactants>
        <listOfProducts>
          <speciesReference species="beta_keto_C26_acyl_ACP"/>
          <speciesReference species="CO2"/>
          <speciesReference species="acyl_carrier_protein"/>
        </listOfProducts>
        <kineticLaw>
          <math xmlns="http://www.w3.org/1998/Math/MathML">
            <ci> FLUX_VALUE </ci>
          </math>
          <listOfParameters>
            <parameter id="LOWER_BOUND" value="0" units="mmol_per_gDW_per_hr"/>
            <parameter id="UPPER_BOUND" value="1" units="mmol_per_gDW_per_hr"/>
            <parameter id="OBJECTIVE_COEFFICIENT" value="0"/>
            <parameter id="FLUX_VALUE" value="0.5" units="mmol_per_gDW_per_hr"/>
          </listOfParameters>
        </kineticLaw>
      </reaction>
      <reaction id="Rxn_89" name="NADPH + beta-keto-C26-acyl-ACP --[fabG1/mabA]--&gt; D-3-hydroxy-C26-acyl-ACP + NADP" reversible="false">
        <notes>
          <html xmlns="http://www.w3.org/1999/xhtml">
            <p>GENE_ASSOCIATION: Rv1483</p>
            <p>GENE_LIST: Rv1483</p>
          </html>
        </notes>
        <listOfReactants>
          <speciesReference species="beta_keto_C26_acyl_ACP"/>
          <speciesReference species="NADPH"/>
        </listOfReactants>
        <listOfProducts>
          <speciesReference species="D_3_hydroxy_C26_acyl_ACP"/>
          <speciesReference species="NADP"/>
        </listOfProducts>
        <kineticLaw>
          <math xmlns="http://www.w3.org/1998/Math/MathML">
            <ci> FLUX_VALUE </ci>
          </math>
          <listOfParameters>
            <parameter id="LOWER_BOUND" value="0" units="mmol_per_gDW_per_hr"/>
            <parameter id="UPPER_BOUND" value="1" units="mmol_per_gDW_per_hr"/>
            <parameter id="OBJECTIVE_COEFFICIENT" value="0"/>
            <parameter id="FLUX_VALUE" value="0.5" units="mmol_per_gDW_per_hr"/>
          </listOfParameters>
        </kineticLaw>
      </reaction>
      <reaction id="Rxn_90" name="NADPH + beta-keto-C26-acyl-ACP --[fabG2]--&gt; D-3-hydroxy-C26-acyl-ACP + NADP" reversible="false">
        <notes>
          <html xmlns="http://www.w3.org/1999/xhtml">
            <p>GENE_ASSOCIATION: Rv1350</p>
            <p>GENE_LIST: Rv1350</p>
          </html>
        </notes>
        <listOfReactants>
          <speciesReference species="beta_keto_C26_acyl_ACP"/>
          <speciesReference species="NADPH"/>
        </listOfReactants>
        <listOfProducts>
          <speciesReference species="D_3_hydroxy_C26_acyl_ACP"/>
          <speciesReference species="NADP"/>
        </listOfProducts>
        <kineticLaw>
          <math xmlns="http://www.w3.org/1998/Math/MathML">
            <ci> FLUX_VALUE </ci>
          </math>
          <listOfParameters>
            <parameter id="LOWER_BOUND" value="0" units="mmol_per_gDW_per_hr"/>
            <parameter id="UPPER_BOUND" value="1" units="mmol_per_gDW_per_hr"/>
            <parameter id="OBJECTIVE_COEFFICIENT" value="0"/>
            <parameter id="FLUX_VALUE" value="0.5" units="mmol_per_gDW_per_hr"/>
          </listOfParameters>
        </kineticLaw>
      </reaction>
      <reaction id="Rxn_91" name="NADPH + beta-keto-C26-acyl-ACP --[fabG4]--&gt; D-3-hydroxy-C26-acyl-ACP + NADP" reversible="false">
        <notes>
          <html xmlns="http://www.w3.org/1999/xhtml">
            <p>GENE_ASSOCIATION: Rv0242</p>
            <p>GENE_LIST: Rv0242</p>
          </html>
        </notes>
        <listOfReactants>
          <speciesReference species="beta_keto_C26_acyl_ACP"/>
          <speciesReference species="NADPH"/>
        </listOfReactants>
        <listOfProducts>
          <speciesReference species="D_3_hydroxy_C26_acyl_ACP"/>
          <speciesReference species="NADP"/>
        </listOfProducts>
        <kineticLaw>
          <math xmlns="http://www.w3.org/1998/Math/MathML">
            <ci> FLUX_VALUE </ci>
          </math>
          <listOfParameters>
            <parameter id="LOWER_BOUND" value="0" units="mmol_per_gDW_per_hr"/>
            <parameter id="UPPER_BOUND" value="1" units="mmol_per_gDW_per_hr"/>
            <parameter id="OBJECTIVE_COEFFICIENT" value="0"/>
            <parameter id="FLUX_VALUE" value="0.5" units="mmol_per_gDW_per_hr"/>
          </listOfParameters>
        </kineticLaw>
      </reaction>
      <reaction id="Rxn_92" name="D-3-hydroxy-C26-acyl-ACP --[UNK1]--&gt; trans-delta-2-enoyl-C26-acyl-ACP + H2O" reversible="false">
        <notes>
          <html xmlns="http://www.w3.org/1999/xhtml">
            <p>GENE_ASSOCIATION: Rv0636 AND Rv0637</p>
            <p>GENE_LIST: Rv0636 Rv0637</p>
          </html>
        </notes>
        <listOfReactants>
          <speciesReference species="D_3_hydroxy_C26_acyl_ACP"/>
        </listOfReactants>
        <listOfProducts>
          <speciesReference species="trans_delta_2_enoyl_C26_acyl_ACP"/>
          <speciesReference species="H2O"/>
        </listOfProducts>
        <kineticLaw>
          <math xmlns="http://www.w3.org/1998/Math/MathML">
            <ci> FLUX_VALUE </ci>
          </math>
          <listOfParameters>
            <parameter id="LOWER_BOUND" value="0" units="mmol_per_gDW_per_hr"/>
            <parameter id="UPPER_BOUND" value="1" units="mmol_per_gDW_per_hr"/>
            <parameter id="OBJECTIVE_COEFFICIENT" value="0"/>
            <parameter id="FLUX_VALUE" value="0.5" units="mmol_per_gDW_per_hr"/>
          </listOfParameters>
        </kineticLaw>
      </reaction>
      <reaction id="Rxn_93" name="NADH + trans-delta-2-enoyl-C26-acyl-ACP --[inhA]--&gt; C26-acyl-ACP + NAD" reversible="false">
        <notes>
          <html xmlns="http://www.w3.org/1999/xhtml">
            <p>GENE_ASSOCIATION: Rv1484</p>
            <p>GENE_LIST: Rv1484</p>
          </html>
        </notes>
        <listOfReactants>
          <speciesReference species="trans_delta_2_enoyl_C26_acyl_ACP"/>
          <speciesReference species="NADH"/>
        </listOfReactants>
        <listOfProducts>
          <speciesReference species="C26_acyl_ACP"/>
          <speciesReference species="NAD"/>
        </listOfProducts>
        <kineticLaw>
          <math xmlns="http://www.w3.org/1998/Math/MathML">
            <ci> FLUX_VALUE </ci>
          </math>
          <listOfParameters>
            <parameter id="LOWER_BOUND" value="0" units="mmol_per_gDW_per_hr"/>
            <parameter id="UPPER_BOUND" value="1" units="mmol_per_gDW_per_hr"/>
            <parameter id="OBJECTIVE_COEFFICIENT" value="0"/>
            <parameter id="FLUX_VALUE" value="0.5" units="mmol_per_gDW_per_hr"/>
          </listOfParameters>
        </kineticLaw>
      </reaction>
      <reaction id="Rxn_94" name="C26-acyl-ACP + malonyl-ACP --[kasA kasB]--&gt; [acyl-carrier-protein] + beta-keto-C28-acyl-ACP + CO2" reversible="false">
        <notes>
          <html xmlns="http://www.w3.org/1999/xhtml">
            <p>GENE_ASSOCIATION: Rv2245 OR Rv2246</p>
            <p>GENE_LIST: Rv2245 Rv2246</p>
          </html>
        </notes>
        <listOfReactants>
          <speciesReference species="C26_acyl_ACP"/>
          <speciesReference species="malonyl_ACP"/>
        </listOfReactants>
        <listOfProducts>
          <speciesReference species="beta_keto_C28_acyl_ACP"/>
          <speciesReference species="CO2"/>
          <speciesReference species="acyl_carrier_protein"/>
        </listOfProducts>
        <kineticLaw>
          <math xmlns="http://www.w3.org/1998/Math/MathML">
            <ci> FLUX_VALUE </ci>
          </math>
          <listOfParameters>
            <parameter id="LOWER_BOUND" value="0" units="mmol_per_gDW_per_hr"/>
            <parameter id="UPPER_BOUND" value="1" units="mmol_per_gDW_per_hr"/>
            <parameter id="OBJECTIVE_COEFFICIENT" value="0"/>
            <parameter id="FLUX_VALUE" value="0.5" units="mmol_per_gDW_per_hr"/>
          </listOfParameters>
        </kineticLaw>
      </reaction>
      <reaction id="Rxn_95" name="NADPH + beta-keto-C28-acyl-ACP --[fabG1/mabA]--&gt; D-3-hydroxy-C28-acyl-ACP + NADP" reversible="false">
        <notes>
          <html xmlns="http://www.w3.org/1999/xhtml">
            <p>GENE_ASSOCIATION: Rv1483</p>
            <p>GENE_LIST: Rv1483</p>
          </html>
        </notes>
        <listOfReactants>
          <speciesReference species="beta_keto_C28_acyl_ACP"/>
          <speciesReference species="NADPH"/>
        </listOfReactants>
        <listOfProducts>
          <speciesReference species="D_3_hydroxy_C28_acyl_ACP"/>
          <speciesReference species="NADP"/>
        </listOfProducts>
        <kineticLaw>
          <math xmlns="http://www.w3.org/1998/Math/MathML">
            <ci> FLUX_VALUE </ci>
          </math>
          <listOfParameters>
            <parameter id="LOWER_BOUND" value="0" units="mmol_per_gDW_per_hr"/>
            <parameter id="UPPER_BOUND" value="1" units="mmol_per_gDW_per_hr"/>
            <parameter id="OBJECTIVE_COEFFICIENT" value="0"/>
            <parameter id="FLUX_VALUE" value="0.5" units="mmol_per_gDW_per_hr"/>
          </listOfParameters>
        </kineticLaw>
      </reaction>
      <reaction id="Rxn_96" name="NADPH + beta-keto-C28-acyl-ACP --[fabG2]--&gt; D-3-hydroxy-C28-acyl-ACP + NADP" reversible="false">
        <notes>
          <html xmlns="http://www.w3.org/1999/xhtml">
            <p>GENE_ASSOCIATION: Rv1350</p>
            <p>GENE_LIST: Rv1350</p>
          </html>
        </notes>
        <listOfReactants>
          <speciesReference species="beta_keto_C28_acyl_ACP"/>
          <speciesReference species="NADPH"/>
        </listOfReactants>
        <listOfProducts>
          <speciesReference species="D_3_hydroxy_C28_acyl_ACP"/>
          <speciesReference species="NADP"/>
        </listOfProducts>
        <kineticLaw>
          <math xmlns="http://www.w3.org/1998/Math/MathML">
            <ci> FLUX_VALUE </ci>
          </math>
          <listOfParameters>
            <parameter id="LOWER_BOUND" value="0" units="mmol_per_gDW_per_hr"/>
            <parameter id="UPPER_BOUND" value="1" units="mmol_per_gDW_per_hr"/>
            <parameter id="OBJECTIVE_COEFFICIENT" value="0"/>
            <parameter id="FLUX_VALUE" value="0.5" units="mmol_per_gDW_per_hr"/>
          </listOfParameters>
        </kineticLaw>
      </reaction>
      <reaction id="Rxn_97" name="NADPH + beta-keto-C28-acyl-ACP --[fabG4]--&gt; D-3-hydroxy-C28-acyl-ACP + NADP" reversible="false">
        <notes>
          <html xmlns="http://www.w3.org/1999/xhtml">
            <p>GENE_ASSOCIATION: Rv0242</p>
            <p>GENE_LIST: Rv0242</p>
          </html>
        </notes>
        <listOfReactants>
          <speciesReference species="beta_keto_C28_acyl_ACP"/>
          <speciesReference species="NADPH"/>
        </listOfReactants>
        <listOfProducts>
          <speciesReference species="D_3_hydroxy_C28_acyl_ACP"/>
          <speciesReference species="NADP"/>
        </listOfProducts>
        <kineticLaw>
          <math xmlns="http://www.w3.org/1998/Math/MathML">
            <ci> FLUX_VALUE </ci>
          </math>
          <listOfParameters>
            <parameter id="LOWER_BOUND" value="0" units="mmol_per_gDW_per_hr"/>
            <parameter id="UPPER_BOUND" value="1" units="mmol_per_gDW_per_hr"/>
            <parameter id="OBJECTIVE_COEFFICIENT" value="0"/>
            <parameter id="FLUX_VALUE" value="0.5" units="mmol_per_gDW_per_hr"/>
          </listOfParameters>
        </kineticLaw>
      </reaction>
      <reaction id="Rxn_98" name="D-3-hydroxy-C28-acyl-ACP --[UNK1]--&gt; trans-delta-2-enoyl-C28-acyl-ACP + H2O" reversible="false">
        <notes>
          <html xmlns="http://www.w3.org/1999/xhtml">
            <p>GENE_ASSOCIATION: Rv0636 AND Rv0637</p>
            <p>GENE_LIST: Rv0636 Rv0637</p>
          </html>
        </notes>
        <listOfReactants>
          <speciesReference species="D_3_hydroxy_C28_acyl_ACP"/>
        </listOfReactants>
        <listOfProducts>
          <speciesReference species="trans_delta_2_enoyl_C28_acyl_ACP"/>
          <speciesReference species="H2O"/>
        </listOfProducts>
        <kineticLaw>
          <math xmlns="http://www.w3.org/1998/Math/MathML">
            <ci> FLUX_VALUE </ci>
          </math>
          <listOfParameters>
            <parameter id="LOWER_BOUND" value="0" units="mmol_per_gDW_per_hr"/>
            <parameter id="UPPER_BOUND" value="1" units="mmol_per_gDW_per_hr"/>
            <parameter id="OBJECTIVE_COEFFICIENT" value="0"/>
            <parameter id="FLUX_VALUE" value="0.5" units="mmol_per_gDW_per_hr"/>
          </listOfParameters>
        </kineticLaw>
      </reaction>
      <reaction id="Rxn_99" name="NADH + trans-delta-2-enoyl-C28-acyl-ACP --[inhA]--&gt; C28-acyl-ACP + NAD" reversible="false">
        <notes>
          <html xmlns="http://www.w3.org/1999/xhtml">
            <p>GENE_ASSOCIATION: Rv1484</p>
            <p>GENE_LIST: Rv1484</p>
          </html>
        </notes>
        <listOfReactants>
          <speciesReference species="trans_delta_2_enoyl_C28_acyl_ACP"/>
          <speciesReference species="NADH"/>
        </listOfReactants>
        <listOfProducts>
          <speciesReference species="C28_acyl_ACP"/>
          <speciesReference species="NAD"/>
        </listOfProducts>
        <kineticLaw>
          <math xmlns="http://www.w3.org/1998/Math/MathML">
            <ci> FLUX_VALUE </ci>
          </math>
          <listOfParameters>
            <parameter id="LOWER_BOUND" value="0" units="mmol_per_gDW_per_hr"/>
            <parameter id="UPPER_BOUND" value="1" units="mmol_per_gDW_per_hr"/>
            <parameter id="OBJECTIVE_COEFFICIENT" value="0"/>
            <parameter id="FLUX_VALUE" value="0.5" units="mmol_per_gDW_per_hr"/>
          </listOfParameters>
        </kineticLaw>
      </reaction>
      <reaction id="Rxn_100" name="C28-acyl-ACP + malonyl-ACP --[kasA kasB]--&gt; [acyl-carrier-protein] + beta-keto-C30-acyl-ACP + CO2" reversible="false">
        <notes>
          <html xmlns="http://www.w3.org/1999/xhtml">
            <p>GENE_ASSOCIATION: Rv2245 OR Rv2246</p>
            <p>GENE_LIST: Rv2245 Rv2246</p>
          </html>
        </notes>
        <listOfReactants>
          <speciesReference species="malonyl_ACP"/>
          <speciesReference species="C28_acyl_ACP"/>
        </listOfReactants>
        <listOfProducts>
          <speciesReference species="beta_keto_C30_acyl_ACP"/>
          <speciesReference species="CO2"/>
          <speciesReference species="acyl_carrier_protein"/>
        </listOfProducts>
        <kineticLaw>
          <math xmlns="http://www.w3.org/1998/Math/MathML">
            <ci> FLUX_VALUE </ci>
          </math>
          <listOfParameters>
            <parameter id="LOWER_BOUND" value="0" units="mmol_per_gDW_per_hr"/>
            <parameter id="UPPER_BOUND" value="1" units="mmol_per_gDW_per_hr"/>
            <parameter id="OBJECTIVE_COEFFICIENT" value="0"/>
            <parameter id="FLUX_VALUE" value="0.5" units="mmol_per_gDW_per_hr"/>
          </listOfParameters>
        </kineticLaw>
      </reaction>
      <reaction id="Rxn_101" name="NADPH + beta-keto-C30-acyl-ACP --[fabG1/mabA]--&gt; D-3-hydroxy-C30-acyl-ACP + NADP" reversible="false">
        <notes>
          <html xmlns="http://www.w3.org/1999/xhtml">
            <p>GENE_ASSOCIATION: Rv1483</p>
            <p>GENE_LIST: Rv1483</p>
          </html>
        </notes>
        <listOfReactants>
          <speciesReference species="beta_keto_C30_acyl_ACP"/>
          <speciesReference species="NADPH"/>
        </listOfReactants>
        <listOfProducts>
          <speciesReference species="D_3_hydroxy_C30_acyl_ACP"/>
          <speciesReference species="NADP"/>
        </listOfProducts>
        <kineticLaw>
          <math xmlns="http://www.w3.org/1998/Math/MathML">
            <ci> FLUX_VALUE </ci>
          </math>
          <listOfParameters>
            <parameter id="LOWER_BOUND" value="0" units="mmol_per_gDW_per_hr"/>
            <parameter id="UPPER_BOUND" value="1" units="mmol_per_gDW_per_hr"/>
            <parameter id="OBJECTIVE_COEFFICIENT" value="0"/>
            <parameter id="FLUX_VALUE" value="0.5" units="mmol_per_gDW_per_hr"/>
          </listOfParameters>
        </kineticLaw>
      </reaction>
      <reaction id="Rxn_102" name="NADPH + beta-keto-C30-acyl-ACP --[fabG2]--&gt; D-3-hydroxy-C30-acyl-ACP + NADP" reversible="false">
        <notes>
          <html xmlns="http://www.w3.org/1999/xhtml">
            <p>GENE_ASSOCIATION: Rv1350</p>
            <p>GENE_LIST: Rv1350</p>
          </html>
        </notes>
        <listOfReactants>
          <speciesReference species="beta_keto_C30_acyl_ACP"/>
          <speciesReference species="NADPH"/>
        </listOfReactants>
        <listOfProducts>
          <speciesReference species="D_3_hydroxy_C30_acyl_ACP"/>
          <speciesReference species="NADP"/>
        </listOfProducts>
        <kineticLaw>
          <math xmlns="http://www.w3.org/1998/Math/MathML">
            <ci> FLUX_VALUE </ci>
          </math>
          <listOfParameters>
            <parameter id="LOWER_BOUND" value="0" units="mmol_per_gDW_per_hr"/>
            <parameter id="UPPER_BOUND" value="1" units="mmol_per_gDW_per_hr"/>
            <parameter id="OBJECTIVE_COEFFICIENT" value="0"/>
            <parameter id="FLUX_VALUE" value="0.5" units="mmol_per_gDW_per_hr"/>
          </listOfParameters>
        </kineticLaw>
      </reaction>
      <reaction id="Rxn_103" name="NADPH + beta-keto-C30-acyl-ACP --[fabG4]--&gt; D-3-hydroxy-C30-acyl-ACP + NADP" reversible="false">
        <notes>
          <html xmlns="http://www.w3.org/1999/xhtml">
            <p>GENE_ASSOCIATION: Rv0242</p>
            <p>GENE_LIST: Rv0242</p>
          </html>
        </notes>
        <listOfReactants>
          <speciesReference species="beta_keto_C30_acyl_ACP"/>
          <speciesReference species="NADPH"/>
        </listOfReactants>
        <listOfProducts>
          <speciesReference species="D_3_hydroxy_C30_acyl_ACP"/>
          <speciesReference species="NADP"/>
        </listOfProducts>
        <kineticLaw>
          <math xmlns="http://www.w3.org/1998/Math/MathML">
            <ci> FLUX_VALUE </ci>
          </math>
          <listOfParameters>
            <parameter id="LOWER_BOUND" value="0" units="mmol_per_gDW_per_hr"/>
            <parameter id="UPPER_BOUND" value="1" units="mmol_per_gDW_per_hr"/>
            <parameter id="OBJECTIVE_COEFFICIENT" value="0"/>
            <parameter id="FLUX_VALUE" value="0.5" units="mmol_per_gDW_per_hr"/>
          </listOfParameters>
        </kineticLaw>
      </reaction>
      <reaction id="Rxn_104" name="D-3-hydroxy-C30-acyl-ACP --[UNK1]--&gt; trans-delta-2-enoyl-C30-acyl-ACP + H2O" reversible="false">
        <notes>
          <html xmlns="http://www.w3.org/1999/xhtml">
            <p>GENE_ASSOCIATION: Rv0636 AND Rv0637</p>
            <p>GENE_LIST: Rv0636 Rv0637</p>
          </html>
        </notes>
        <listOfReactants>
          <speciesReference species="D_3_hydroxy_C30_acyl_ACP"/>
        </listOfReactants>
        <listOfProducts>
          <speciesReference species="trans_delta_2_enoyl_C30_acyl_ACP"/>
          <speciesReference species="H2O"/>
        </listOfProducts>
        <kineticLaw>
          <math xmlns="http://www.w3.org/1998/Math/MathML">
            <ci> FLUX_VALUE </ci>
          </math>
          <listOfParameters>
            <parameter id="LOWER_BOUND" value="0" units="mmol_per_gDW_per_hr"/>
            <parameter id="UPPER_BOUND" value="1" units="mmol_per_gDW_per_hr"/>
            <parameter id="OBJECTIVE_COEFFICIENT" value="0"/>
            <parameter id="FLUX_VALUE" value="0.5" units="mmol_per_gDW_per_hr"/>
          </listOfParameters>
        </kineticLaw>
      </reaction>
      <reaction id="Rxn_105" name="NADH + trans-delta-2-enoyl-C30-acyl-ACP --[inhA]--&gt; C30-acyl-ACP + NAD" reversible="false">
        <notes>
          <html xmlns="http://www.w3.org/1999/xhtml">
            <p>GENE_ASSOCIATION: Rv1484</p>
            <p>GENE_LIST: Rv1484</p>
          </html>
        </notes>
        <listOfReactants>
          <speciesReference species="trans_delta_2_enoyl_C30_acyl_ACP"/>
          <speciesReference species="NADH"/>
        </listOfReactants>
        <listOfProducts>
          <speciesReference species="C30_acyl_ACP"/>
          <speciesReference species="NAD"/>
        </listOfProducts>
        <kineticLaw>
          <math xmlns="http://www.w3.org/1998/Math/MathML">
            <ci> FLUX_VALUE </ci>
          </math>
          <listOfParameters>
            <parameter id="LOWER_BOUND" value="0" units="mmol_per_gDW_per_hr"/>
            <parameter id="UPPER_BOUND" value="1" units="mmol_per_gDW_per_hr"/>
            <parameter id="OBJECTIVE_COEFFICIENT" value="0"/>
            <parameter id="FLUX_VALUE" value="0.5" units="mmol_per_gDW_per_hr"/>
          </listOfParameters>
        </kineticLaw>
      </reaction>
      <reaction id="Rxn_106" name="C30-acyl-ACP + malonyl-ACP --[kasA kasB]--&gt; [acyl-carrier-protein] + beta-keto-C32-acyl-ACP + CO2" reversible="false">
        <notes>
          <html xmlns="http://www.w3.org/1999/xhtml">
            <p>GENE_ASSOCIATION: Rv2245 OR Rv2246</p>
            <p>GENE_LIST: Rv2245 Rv2246</p>
          </html>
        </notes>
        <listOfReactants>
          <speciesReference species="malonyl_ACP"/>
          <speciesReference species="C30_acyl_ACP"/>
        </listOfReactants>
        <listOfProducts>
          <speciesReference species="beta_keto_C32_acyl_ACP"/>
          <speciesReference species="CO2"/>
          <speciesReference species="acyl_carrier_protein"/>
        </listOfProducts>
        <kineticLaw>
          <math xmlns="http://www.w3.org/1998/Math/MathML">
            <ci> FLUX_VALUE </ci>
          </math>
          <listOfParameters>
            <parameter id="LOWER_BOUND" value="0" units="mmol_per_gDW_per_hr"/>
            <parameter id="UPPER_BOUND" value="1" units="mmol_per_gDW_per_hr"/>
            <parameter id="OBJECTIVE_COEFFICIENT" value="0"/>
            <parameter id="FLUX_VALUE" value="0.5" units="mmol_per_gDW_per_hr"/>
          </listOfParameters>
        </kineticLaw>
      </reaction>
      <reaction id="Rxn_107" name="NADPH + beta-keto-C32-acyl-ACP --[fabG1/mabA]--&gt; D-3-hydroxy-C32-acyl-ACP + NADP" reversible="false">
        <notes>
          <html xmlns="http://www.w3.org/1999/xhtml">
            <p>GENE_ASSOCIATION: Rv1483</p>
            <p>GENE_LIST: Rv1483</p>
          </html>
        </notes>
        <listOfReactants>
          <speciesReference species="beta_keto_C32_acyl_ACP"/>
          <speciesReference species="NADPH"/>
        </listOfReactants>
        <listOfProducts>
          <speciesReference species="D_3_hydroxy_C32_acyl_ACP"/>
          <speciesReference species="NADP"/>
        </listOfProducts>
        <kineticLaw>
          <math xmlns="http://www.w3.org/1998/Math/MathML">
            <ci> FLUX_VALUE </ci>
          </math>
          <listOfParameters>
            <parameter id="LOWER_BOUND" value="0" units="mmol_per_gDW_per_hr"/>
            <parameter id="UPPER_BOUND" value="1" units="mmol_per_gDW_per_hr"/>
            <parameter id="OBJECTIVE_COEFFICIENT" value="0"/>
            <parameter id="FLUX_VALUE" value="0.5" units="mmol_per_gDW_per_hr"/>
          </listOfParameters>
        </kineticLaw>
      </reaction>
      <reaction id="Rxn_108" name="NADPH + beta-keto-C32-acyl-ACP --[fabG2]--&gt; D-3-hydroxy-C32-acyl-ACP + NADP" reversible="false">
        <notes>
          <html xmlns="http://www.w3.org/1999/xhtml">
            <p>GENE_ASSOCIATION: Rv1350</p>
            <p>GENE_LIST: Rv1350</p>
          </html>
        </notes>
        <listOfReactants>
          <speciesReference species="beta_keto_C32_acyl_ACP"/>
          <speciesReference species="NADPH"/>
        </listOfReactants>
        <listOfProducts>
          <speciesReference species="D_3_hydroxy_C32_acyl_ACP"/>
          <speciesReference species="NADP"/>
        </listOfProducts>
        <kineticLaw>
          <math xmlns="http://www.w3.org/1998/Math/MathML">
            <ci> FLUX_VALUE </ci>
          </math>
          <listOfParameters>
            <parameter id="LOWER_BOUND" value="0" units="mmol_per_gDW_per_hr"/>
            <parameter id="UPPER_BOUND" value="1" units="mmol_per_gDW_per_hr"/>
            <parameter id="OBJECTIVE_COEFFICIENT" value="0"/>
            <parameter id="FLUX_VALUE" value="0.5" units="mmol_per_gDW_per_hr"/>
          </listOfParameters>
        </kineticLaw>
      </reaction>
      <reaction id="Rxn_109" name="NADPH + beta-keto-C32-acyl-ACP --[fabG4]--&gt; D-3-hydroxy-C32-acyl-ACP + NADP" reversible="false">
        <notes>
          <html xmlns="http://www.w3.org/1999/xhtml">
            <p>GENE_ASSOCIATION: Rv0242</p>
            <p>GENE_LIST: Rv0242</p>
          </html>
        </notes>
        <listOfReactants>
          <speciesReference species="beta_keto_C32_acyl_ACP"/>
          <speciesReference species="NADPH"/>
        </listOfReactants>
        <listOfProducts>
          <speciesReference species="D_3_hydroxy_C32_acyl_ACP"/>
          <speciesReference species="NADP"/>
        </listOfProducts>
        <kineticLaw>
          <math xmlns="http://www.w3.org/1998/Math/MathML">
            <ci> FLUX_VALUE </ci>
          </math>
          <listOfParameters>
            <parameter id="LOWER_BOUND" value="0" units="mmol_per_gDW_per_hr"/>
            <parameter id="UPPER_BOUND" value="1" units="mmol_per_gDW_per_hr"/>
            <parameter id="OBJECTIVE_COEFFICIENT" value="0"/>
            <parameter id="FLUX_VALUE" value="0.5" units="mmol_per_gDW_per_hr"/>
          </listOfParameters>
        </kineticLaw>
      </reaction>
      <reaction id="Rxn_110" name="D-3-hydroxy-C32-acyl-ACP --[UNK1]--&gt; trans-delta-2-enoyl-C32-acyl-ACP + H2O" reversible="false">
        <notes>
          <html xmlns="http://www.w3.org/1999/xhtml">
            <p>GENE_ASSOCIATION: Rv0636 AND Rv0637</p>
            <p>GENE_LIST: Rv0636 Rv0637</p>
          </html>
        </notes>
        <listOfReactants>
          <speciesReference species="D_3_hydroxy_C32_acyl_ACP"/>
        </listOfReactants>
        <listOfProducts>
          <speciesReference species="trans_delta_2_enoyl_C32_acyl_ACP"/>
          <speciesReference species="H2O"/>
        </listOfProducts>
        <kineticLaw>
          <math xmlns="http://www.w3.org/1998/Math/MathML">
            <ci> FLUX_VALUE </ci>
          </math>
          <listOfParameters>
            <parameter id="LOWER_BOUND" value="0" units="mmol_per_gDW_per_hr"/>
            <parameter id="UPPER_BOUND" value="1" units="mmol_per_gDW_per_hr"/>
            <parameter id="OBJECTIVE_COEFFICIENT" value="0"/>
            <parameter id="FLUX_VALUE" value="0.5" units="mmol_per_gDW_per_hr"/>
          </listOfParameters>
        </kineticLaw>
      </reaction>
      <reaction id="Rxn_111" name="NADH + trans-delta-2-enoyl-C32-acyl-ACP --[inhA]--&gt; C32-acyl-ACP + NAD" reversible="false">
        <notes>
          <html xmlns="http://www.w3.org/1999/xhtml">
            <p>GENE_ASSOCIATION: Rv1484</p>
            <p>GENE_LIST: Rv1484</p>
          </html>
        </notes>
        <listOfReactants>
          <speciesReference species="trans_delta_2_enoyl_C32_acyl_ACP"/>
          <speciesReference species="NADH"/>
        </listOfReactants>
        <listOfProducts>
          <speciesReference species="C32_acyl_ACP"/>
          <speciesReference species="NAD"/>
        </listOfProducts>
        <kineticLaw>
          <math xmlns="http://www.w3.org/1998/Math/MathML">
            <ci> FLUX_VALUE </ci>
          </math>
          <listOfParameters>
            <parameter id="LOWER_BOUND" value="0" units="mmol_per_gDW_per_hr"/>
            <parameter id="UPPER_BOUND" value="1" units="mmol_per_gDW_per_hr"/>
            <parameter id="OBJECTIVE_COEFFICIENT" value="0"/>
            <parameter id="FLUX_VALUE" value="0.5" units="mmol_per_gDW_per_hr"/>
          </listOfParameters>
        </kineticLaw>
      </reaction>
      <reaction id="Rxn_112" name="C32-acyl-ACP + malonyl-ACP --[kasA kasB]--&gt; [acyl-carrier-protein] + beta-keto-C34-acyl-ACP + CO2" reversible="false">
        <notes>
          <html xmlns="http://www.w3.org/1999/xhtml">
            <p>GENE_ASSOCIATION: Rv2245 OR Rv2246</p>
            <p>GENE_LIST: Rv2245 Rv2246</p>
          </html>
        </notes>
        <listOfReactants>
          <speciesReference species="C32_acyl_ACP"/>
          <speciesReference species="malonyl_ACP"/>
        </listOfReactants>
        <listOfProducts>
          <speciesReference species="beta_keto_C34_acyl_ACP"/>
          <speciesReference species="CO2"/>
          <speciesReference species="acyl_carrier_protein"/>
        </listOfProducts>
        <kineticLaw>
          <math xmlns="http://www.w3.org/1998/Math/MathML">
            <ci> FLUX_VALUE </ci>
          </math>
          <listOfParameters>
            <parameter id="LOWER_BOUND" value="0" units="mmol_per_gDW_per_hr"/>
            <parameter id="UPPER_BOUND" value="1" units="mmol_per_gDW_per_hr"/>
            <parameter id="OBJECTIVE_COEFFICIENT" value="0"/>
            <parameter id="FLUX_VALUE" value="0.5" units="mmol_per_gDW_per_hr"/>
          </listOfParameters>
        </kineticLaw>
      </reaction>
      <reaction id="Rxn_113" name="NADPH + beta-keto-C34-acyl-ACP --[fabG1/mabA]--&gt; D-3-hydroxy-C34-acyl-ACP + NADP" reversible="false">
        <notes>
          <html xmlns="http://www.w3.org/1999/xhtml">
            <p>GENE_ASSOCIATION: Rv1483</p>
            <p>GENE_LIST: Rv1483</p>
          </html>
        </notes>
        <listOfReactants>
          <speciesReference species="beta_keto_C34_acyl_ACP"/>
          <speciesReference species="NADPH"/>
        </listOfReactants>
        <listOfProducts>
          <speciesReference species="D_3_hydroxy_C34_acyl_ACP"/>
          <speciesReference species="NADP"/>
        </listOfProducts>
        <kineticLaw>
          <math xmlns="http://www.w3.org/1998/Math/MathML">
            <ci> FLUX_VALUE </ci>
          </math>
          <listOfParameters>
            <parameter id="LOWER_BOUND" value="0" units="mmol_per_gDW_per_hr"/>
            <parameter id="UPPER_BOUND" value="1" units="mmol_per_gDW_per_hr"/>
            <parameter id="OBJECTIVE_COEFFICIENT" value="0"/>
            <parameter id="FLUX_VALUE" value="0.5" units="mmol_per_gDW_per_hr"/>
          </listOfParameters>
        </kineticLaw>
      </reaction>
      <reaction id="Rxn_114" name="NADPH + beta-keto-C34-acyl-ACP --[fabG2]--&gt; D-3-hydroxy-C34-acyl-ACP + NADP" reversible="false">
        <notes>
          <html xmlns="http://www.w3.org/1999/xhtml">
            <p>GENE_ASSOCIATION: Rv1350</p>
            <p>GENE_LIST: Rv1350</p>
          </html>
        </notes>
        <listOfReactants>
          <speciesReference species="beta_keto_C34_acyl_ACP"/>
          <speciesReference species="NADPH"/>
        </listOfReactants>
        <listOfProducts>
          <speciesReference species="D_3_hydroxy_C34_acyl_ACP"/>
          <speciesReference species="NADP"/>
        </listOfProducts>
        <kineticLaw>
          <math xmlns="http://www.w3.org/1998/Math/MathML">
            <ci> FLUX_VALUE </ci>
          </math>
          <listOfParameters>
            <parameter id="LOWER_BOUND" value="0" units="mmol_per_gDW_per_hr"/>
            <parameter id="UPPER_BOUND" value="1" units="mmol_per_gDW_per_hr"/>
            <parameter id="OBJECTIVE_COEFFICIENT" value="0"/>
            <parameter id="FLUX_VALUE" value="0.5" units="mmol_per_gDW_per_hr"/>
          </listOfParameters>
        </kineticLaw>
      </reaction>
      <reaction id="Rxn_115" name="NADPH + beta-keto-C34-acyl-ACP --[fabG4]--&gt; D-3-hydroxy-C34-acyl-ACP + NADP" reversible="false">
        <notes>
          <html xmlns="http://www.w3.org/1999/xhtml">
            <p>GENE_ASSOCIATION: Rv0242</p>
            <p>GENE_LIST: Rv0242</p>
          </html>
        </notes>
        <listOfReactants>
          <speciesReference species="beta_keto_C34_acyl_ACP"/>
          <speciesReference species="NADPH"/>
        </listOfReactants>
        <listOfProducts>
          <speciesReference species="D_3_hydroxy_C34_acyl_ACP"/>
          <speciesReference species="NADP"/>
        </listOfProducts>
        <kineticLaw>
          <math xmlns="http://www.w3.org/1998/Math/MathML">
            <ci> FLUX_VALUE </ci>
          </math>
          <listOfParameters>
            <parameter id="LOWER_BOUND" value="0" units="mmol_per_gDW_per_hr"/>
            <parameter id="UPPER_BOUND" value="1" units="mmol_per_gDW_per_hr"/>
            <parameter id="OBJECTIVE_COEFFICIENT" value="0"/>
            <parameter id="FLUX_VALUE" value="0.5" units="mmol_per_gDW_per_hr"/>
          </listOfParameters>
        </kineticLaw>
      </reaction>
      <reaction id="Rxn_116" name="D-3-hydroxy-C34-acyl-ACP --[UNK1]--&gt; trans-delta-2-enoyl-C34-acyl-ACP + H2O" reversible="false">
        <notes>
          <html xmlns="http://www.w3.org/1999/xhtml">
            <p>GENE_ASSOCIATION: Rv0636 AND Rv0637</p>
            <p>GENE_LIST: Rv0636 Rv0637</p>
          </html>
        </notes>
        <listOfReactants>
          <speciesReference species="D_3_hydroxy_C34_acyl_ACP"/>
        </listOfReactants>
        <listOfProducts>
          <speciesReference species="trans_delta_2_enoyl_C34_acyl_ACP"/>
          <speciesReference species="H2O"/>
        </listOfProducts>
        <kineticLaw>
          <math xmlns="http://www.w3.org/1998/Math/MathML">
            <ci> FLUX_VALUE </ci>
          </math>
          <listOfParameters>
            <parameter id="LOWER_BOUND" value="0" units="mmol_per_gDW_per_hr"/>
            <parameter id="UPPER_BOUND" value="1" units="mmol_per_gDW_per_hr"/>
            <parameter id="OBJECTIVE_COEFFICIENT" value="0"/>
            <parameter id="FLUX_VALUE" value="0.5" units="mmol_per_gDW_per_hr"/>
          </listOfParameters>
        </kineticLaw>
      </reaction>
      <reaction id="Rxn_117" name="NADH + trans-delta-2-enoyl-C34-acyl-ACP --[inhA]--&gt; C34-acyl-ACP + NAD" reversible="false">
        <notes>
          <html xmlns="http://www.w3.org/1999/xhtml">
            <p>GENE_ASSOCIATION: Rv1484</p>
            <p>GENE_LIST: Rv1484</p>
          </html>
        </notes>
        <listOfReactants>
          <speciesReference species="trans_delta_2_enoyl_C34_acyl_ACP"/>
          <speciesReference species="NADH"/>
        </listOfReactants>
        <listOfProducts>
          <speciesReference species="C34_acyl_ACP"/>
          <speciesReference species="NAD"/>
        </listOfProducts>
        <kineticLaw>
          <math xmlns="http://www.w3.org/1998/Math/MathML">
            <ci> FLUX_VALUE </ci>
          </math>
          <listOfParameters>
            <parameter id="LOWER_BOUND" value="0" units="mmol_per_gDW_per_hr"/>
            <parameter id="UPPER_BOUND" value="1" units="mmol_per_gDW_per_hr"/>
            <parameter id="OBJECTIVE_COEFFICIENT" value="0"/>
            <parameter id="FLUX_VALUE" value="0.5" units="mmol_per_gDW_per_hr"/>
          </listOfParameters>
        </kineticLaw>
      </reaction>
      <reaction id="Rxn_118" name="C34-acyl-ACP + malonyl-ACP --[kasA kasB]--&gt; [acyl-carrier-protein] + beta-keto-C36-acyl-ACP + CO2" reversible="false">
        <notes>
          <html xmlns="http://www.w3.org/1999/xhtml">
            <p>GENE_ASSOCIATION: Rv2245 OR Rv2246</p>
            <p>GENE_LIST: Rv2245 Rv2246</p>
          </html>
        </notes>
        <listOfReactants>
          <speciesReference species="C34_acyl_ACP"/>
          <speciesReference species="malonyl_ACP"/>
        </listOfReactants>
        <listOfProducts>
          <speciesReference species="beta_keto_C36_acyl_ACP"/>
          <speciesReference species="CO2"/>
          <speciesReference species="acyl_carrier_protein"/>
        </listOfProducts>
        <kineticLaw>
          <math xmlns="http://www.w3.org/1998/Math/MathML">
            <ci> FLUX_VALUE </ci>
          </math>
          <listOfParameters>
            <parameter id="LOWER_BOUND" value="0" units="mmol_per_gDW_per_hr"/>
            <parameter id="UPPER_BOUND" value="1" units="mmol_per_gDW_per_hr"/>
            <parameter id="OBJECTIVE_COEFFICIENT" value="0"/>
            <parameter id="FLUX_VALUE" value="0.5" units="mmol_per_gDW_per_hr"/>
          </listOfParameters>
        </kineticLaw>
      </reaction>
      <reaction id="Rxn_119" name="NADPH + beta-keto-C36-acyl-ACP --[fabG1/mabA]--&gt; D-3-hydroxy-C36-acyl-ACP + NADP" reversible="false">
        <notes>
          <html xmlns="http://www.w3.org/1999/xhtml">
            <p>GENE_ASSOCIATION: Rv1483</p>
            <p>GENE_LIST: Rv1483</p>
          </html>
        </notes>
        <listOfReactants>
          <speciesReference species="beta_keto_C36_acyl_ACP"/>
          <speciesReference species="NADPH"/>
        </listOfReactants>
        <listOfProducts>
          <speciesReference species="D_3_hydroxy_C36_acyl_ACP"/>
          <speciesReference species="NADP"/>
        </listOfProducts>
        <kineticLaw>
          <math xmlns="http://www.w3.org/1998/Math/MathML">
            <ci> FLUX_VALUE </ci>
          </math>
          <listOfParameters>
            <parameter id="LOWER_BOUND" value="0" units="mmol_per_gDW_per_hr"/>
            <parameter id="UPPER_BOUND" value="1" units="mmol_per_gDW_per_hr"/>
            <parameter id="OBJECTIVE_COEFFICIENT" value="0"/>
            <parameter id="FLUX_VALUE" value="0.5" units="mmol_per_gDW_per_hr"/>
          </listOfParameters>
        </kineticLaw>
      </reaction>
      <reaction id="Rxn_120" name="NADPH + beta-keto-C36-acyl-ACP --[fabG2]--&gt; D-3-hydroxy-C36-acyl-ACP + NADP" reversible="false">
        <notes>
          <html xmlns="http://www.w3.org/1999/xhtml">
            <p>GENE_ASSOCIATION: Rv1350</p>
            <p>GENE_LIST: Rv1350</p>
          </html>
        </notes>
        <listOfReactants>
          <speciesReference species="beta_keto_C36_acyl_ACP"/>
          <speciesReference species="NADPH"/>
        </listOfReactants>
        <listOfProducts>
          <speciesReference species="D_3_hydroxy_C36_acyl_ACP"/>
          <speciesReference species="NADP"/>
        </listOfProducts>
        <kineticLaw>
          <math xmlns="http://www.w3.org/1998/Math/MathML">
            <ci> FLUX_VALUE </ci>
          </math>
          <listOfParameters>
            <parameter id="LOWER_BOUND" value="0" units="mmol_per_gDW_per_hr"/>
            <parameter id="UPPER_BOUND" value="1" units="mmol_per_gDW_per_hr"/>
            <parameter id="OBJECTIVE_COEFFICIENT" value="0"/>
            <parameter id="FLUX_VALUE" value="0.5" units="mmol_per_gDW_per_hr"/>
          </listOfParameters>
        </kineticLaw>
      </reaction>
      <reaction id="Rxn_121" name="NADPH + beta-keto-C36-acyl-ACP --[fabG4]--&gt; D-3-hydroxy-C36-acyl-ACP + NADP" reversible="false">
        <notes>
          <html xmlns="http://www.w3.org/1999/xhtml">
            <p>GENE_ASSOCIATION: Rv0242</p>
            <p>GENE_LIST: Rv0242</p>
          </html>
        </notes>
        <listOfReactants>
          <speciesReference species="beta_keto_C36_acyl_ACP"/>
          <speciesReference species="NADPH"/>
        </listOfReactants>
        <listOfProducts>
          <speciesReference species="D_3_hydroxy_C36_acyl_ACP"/>
          <speciesReference species="NADP"/>
        </listOfProducts>
        <kineticLaw>
          <math xmlns="http://www.w3.org/1998/Math/MathML">
            <ci> FLUX_VALUE </ci>
          </math>
          <listOfParameters>
            <parameter id="LOWER_BOUND" value="0" units="mmol_per_gDW_per_hr"/>
            <parameter id="UPPER_BOUND" value="1" units="mmol_per_gDW_per_hr"/>
            <parameter id="OBJECTIVE_COEFFICIENT" value="0"/>
            <parameter id="FLUX_VALUE" value="0.5" units="mmol_per_gDW_per_hr"/>
          </listOfParameters>
        </kineticLaw>
      </reaction>
      <reaction id="Rxn_122" name="D-3-hydroxy-C36-acyl-ACP --[UNK1]--&gt; trans-delta-2-enoyl-C36-acyl-ACP + H2O" reversible="false">
        <notes>
          <html xmlns="http://www.w3.org/1999/xhtml">
            <p>GENE_ASSOCIATION: Rv0636 AND Rv0637</p>
            <p>GENE_LIST: Rv0636 Rv0637</p>
          </html>
        </notes>
        <listOfReactants>
          <speciesReference species="D_3_hydroxy_C36_acyl_ACP"/>
        </listOfReactants>
        <listOfProducts>
          <speciesReference species="trans_delta_2_enoyl_C36_acyl_ACP"/>
          <speciesReference species="H2O"/>
        </listOfProducts>
        <kineticLaw>
          <math xmlns="http://www.w3.org/1998/Math/MathML">
            <ci> FLUX_VALUE </ci>
          </math>
          <listOfParameters>
            <parameter id="LOWER_BOUND" value="0" units="mmol_per_gDW_per_hr"/>
            <parameter id="UPPER_BOUND" value="1" units="mmol_per_gDW_per_hr"/>
            <parameter id="OBJECTIVE_COEFFICIENT" value="0"/>
            <parameter id="FLUX_VALUE" value="0.5" units="mmol_per_gDW_per_hr"/>
          </listOfParameters>
        </kineticLaw>
      </reaction>
      <reaction id="Rxn_123" name="NADH + trans-delta-2-enoyl-C36-acyl-ACP --[inhA]--&gt; C36-acyl-ACP + NAD" reversible="false">
        <notes>
          <html xmlns="http://www.w3.org/1999/xhtml">
            <p>GENE_ASSOCIATION: Rv1484</p>
            <p>GENE_LIST: Rv1484</p>
          </html>
        </notes>
        <listOfReactants>
          <speciesReference species="trans_delta_2_enoyl_C36_acyl_ACP"/>
          <speciesReference species="NADH"/>
        </listOfReactants>
        <listOfProducts>
          <speciesReference species="C36_acyl_ACP"/>
          <speciesReference species="NAD"/>
        </listOfProducts>
        <kineticLaw>
          <math xmlns="http://www.w3.org/1998/Math/MathML">
            <ci> FLUX_VALUE </ci>
          </math>
          <listOfParameters>
            <parameter id="LOWER_BOUND" value="0" units="mmol_per_gDW_per_hr"/>
            <parameter id="UPPER_BOUND" value="1" units="mmol_per_gDW_per_hr"/>
            <parameter id="OBJECTIVE_COEFFICIENT" value="0"/>
            <parameter id="FLUX_VALUE" value="0.5" units="mmol_per_gDW_per_hr"/>
          </listOfParameters>
        </kineticLaw>
      </reaction>
      <reaction id="Rxn_124" name="C36-acyl-ACP + malonyl-ACP --[kasA kasB]--&gt; [acyl-carrier-protein] + beta-keto-C38-acyl-ACP + CO2" reversible="false">
        <notes>
          <html xmlns="http://www.w3.org/1999/xhtml">
            <p>GENE_ASSOCIATION: Rv2245 OR Rv2246</p>
            <p>GENE_LIST: Rv2245 Rv2246</p>
          </html>
        </notes>
        <listOfReactants>
          <speciesReference species="C36_acyl_ACP"/>
          <speciesReference species="malonyl_ACP"/>
        </listOfReactants>
        <listOfProducts>
          <speciesReference species="beta_keto_C38_acyl_ACP"/>
          <speciesReference species="CO2"/>
          <speciesReference species="acyl_carrier_protein"/>
        </listOfProducts>
        <kineticLaw>
          <math xmlns="http://www.w3.org/1998/Math/MathML">
            <ci> FLUX_VALUE </ci>
          </math>
          <listOfParameters>
            <parameter id="LOWER_BOUND" value="0" units="mmol_per_gDW_per_hr"/>
            <parameter id="UPPER_BOUND" value="1" units="mmol_per_gDW_per_hr"/>
            <parameter id="OBJECTIVE_COEFFICIENT" value="0"/>
            <parameter id="FLUX_VALUE" value="0.5" units="mmol_per_gDW_per_hr"/>
          </listOfParameters>
        </kineticLaw>
      </reaction>
      <reaction id="Rxn_125" name="NADPH + beta-keto-C38-acyl-ACP --[fabG1/mabA]--&gt; D-3-hydroxy-C38-acyl-ACP + NADP" reversible="false">
        <notes>
          <html xmlns="http://www.w3.org/1999/xhtml">
            <p>GENE_ASSOCIATION: Rv1483</p>
            <p>GENE_LIST: Rv1483</p>
          </html>
        </notes>
        <listOfReactants>
          <speciesReference species="beta_keto_C38_acyl_ACP"/>
          <speciesReference species="NADPH"/>
        </listOfReactants>
        <listOfProducts>
          <speciesReference species="D_3_hydroxy_C38_acyl_ACP"/>
          <speciesReference species="NADP"/>
        </listOfProducts>
        <kineticLaw>
          <math xmlns="http://www.w3.org/1998/Math/MathML">
            <ci> FLUX_VALUE </ci>
          </math>
          <listOfParameters>
            <parameter id="LOWER_BOUND" value="0" units="mmol_per_gDW_per_hr"/>
            <parameter id="UPPER_BOUND" value="1" units="mmol_per_gDW_per_hr"/>
            <parameter id="OBJECTIVE_COEFFICIENT" value="0"/>
            <parameter id="FLUX_VALUE" value="0.5" units="mmol_per_gDW_per_hr"/>
          </listOfParameters>
        </kineticLaw>
      </reaction>
      <reaction id="Rxn_126" name="NADPH + beta-keto-C38-acyl-ACP --[fabG2]--&gt; D-3-hydroxy-C38-acyl-ACP + NADP" reversible="false">
        <notes>
          <html xmlns="http://www.w3.org/1999/xhtml">
            <p>GENE_ASSOCIATION: Rv1350</p>
            <p>GENE_LIST: Rv1350</p>
          </html>
        </notes>
        <listOfReactants>
          <speciesReference species="beta_keto_C38_acyl_ACP"/>
          <speciesReference species="NADPH"/>
        </listOfReactants>
        <listOfProducts>
          <speciesReference species="D_3_hydroxy_C38_acyl_ACP"/>
          <speciesReference species="NADP"/>
        </listOfProducts>
        <kineticLaw>
          <math xmlns="http://www.w3.org/1998/Math/MathML">
            <ci> FLUX_VALUE </ci>
          </math>
          <listOfParameters>
            <parameter id="LOWER_BOUND" value="0" units="mmol_per_gDW_per_hr"/>
            <parameter id="UPPER_BOUND" value="1" units="mmol_per_gDW_per_hr"/>
            <parameter id="OBJECTIVE_COEFFICIENT" value="0"/>
            <parameter id="FLUX_VALUE" value="0.5" units="mmol_per_gDW_per_hr"/>
          </listOfParameters>
        </kineticLaw>
      </reaction>
      <reaction id="Rxn_127" name="NADPH + beta-keto-C38-acyl-ACP --[fabG4]--&gt; D-3-hydroxy-C38-acyl-ACP + NADP" reversible="false">
        <notes>
          <html xmlns="http://www.w3.org/1999/xhtml">
            <p>GENE_ASSOCIATION: Rv0242</p>
            <p>GENE_LIST: Rv0242</p>
          </html>
        </notes>
        <listOfReactants>
          <speciesReference species="beta_keto_C38_acyl_ACP"/>
          <speciesReference species="NADPH"/>
        </listOfReactants>
        <listOfProducts>
          <speciesReference species="D_3_hydroxy_C38_acyl_ACP"/>
          <speciesReference species="NADP"/>
        </listOfProducts>
        <kineticLaw>
          <math xmlns="http://www.w3.org/1998/Math/MathML">
            <ci> FLUX_VALUE </ci>
          </math>
          <listOfParameters>
            <parameter id="LOWER_BOUND" value="0" units="mmol_per_gDW_per_hr"/>
            <parameter id="UPPER_BOUND" value="1" units="mmol_per_gDW_per_hr"/>
            <parameter id="OBJECTIVE_COEFFICIENT" value="0"/>
            <parameter id="FLUX_VALUE" value="0.5" units="mmol_per_gDW_per_hr"/>
          </listOfParameters>
        </kineticLaw>
      </reaction>
      <reaction id="Rxn_128" name="D-3-hydroxy-C38-acyl-ACP --[UNK1]--&gt; trans-delta-2-enoyl-C38-acyl-ACP + H2O" reversible="false">
        <notes>
          <html xmlns="http://www.w3.org/1999/xhtml">
            <p>GENE_ASSOCIATION: Rv0636 AND Rv0637</p>
            <p>GENE_LIST: Rv0636 Rv0637</p>
          </html>
        </notes>
        <listOfReactants>
          <speciesReference species="D_3_hydroxy_C38_acyl_ACP"/>
        </listOfReactants>
        <listOfProducts>
          <speciesReference species="trans_delta_2_enoyl_C38_acyl_ACP"/>
          <speciesReference species="H2O"/>
        </listOfProducts>
        <kineticLaw>
          <math xmlns="http://www.w3.org/1998/Math/MathML">
            <ci> FLUX_VALUE </ci>
          </math>
          <listOfParameters>
            <parameter id="LOWER_BOUND" value="0" units="mmol_per_gDW_per_hr"/>
            <parameter id="UPPER_BOUND" value="1" units="mmol_per_gDW_per_hr"/>
            <parameter id="OBJECTIVE_COEFFICIENT" value="0"/>
            <parameter id="FLUX_VALUE" value="0.5" units="mmol_per_gDW_per_hr"/>
          </listOfParameters>
        </kineticLaw>
      </reaction>
      <reaction id="Rxn_129" name="NADH + trans-delta-2-enoyl-C38-acyl-ACP --[inhA]--&gt; C38-acyl-ACP + NAD" reversible="false">
        <notes>
          <html xmlns="http://www.w3.org/1999/xhtml">
            <p>GENE_ASSOCIATION: Rv1484</p>
            <p>GENE_LIST: Rv1484</p>
          </html>
        </notes>
        <listOfReactants>
          <speciesReference species="trans_delta_2_enoyl_C38_acyl_ACP"/>
          <speciesReference species="NADH"/>
        </listOfReactants>
        <listOfProducts>
          <speciesReference species="C38_acyl_ACP"/>
          <speciesReference species="NAD"/>
        </listOfProducts>
        <kineticLaw>
          <math xmlns="http://www.w3.org/1998/Math/MathML">
            <ci> FLUX_VALUE </ci>
          </math>
          <listOfParameters>
            <parameter id="LOWER_BOUND" value="0" units="mmol_per_gDW_per_hr"/>
            <parameter id="UPPER_BOUND" value="1" units="mmol_per_gDW_per_hr"/>
            <parameter id="OBJECTIVE_COEFFICIENT" value="0"/>
            <parameter id="FLUX_VALUE" value="0.5" units="mmol_per_gDW_per_hr"/>
          </listOfParameters>
        </kineticLaw>
      </reaction>
      <reaction id="Rxn_130" name="C38-acyl-ACP + malonyl-ACP --[kasA kasB]--&gt; [acyl-carrier-protein] + beta-keto-C40-acyl-ACP + CO2" reversible="false">
        <notes>
          <html xmlns="http://www.w3.org/1999/xhtml">
            <p>GENE_ASSOCIATION: Rv2245 OR Rv2246</p>
            <p>GENE_LIST: Rv2245 Rv2246</p>
          </html>
        </notes>
        <listOfReactants>
          <speciesReference species="malonyl_ACP"/>
          <speciesReference species="C38_acyl_ACP"/>
        </listOfReactants>
        <listOfProducts>
          <speciesReference species="beta_keto_C40_acyl_ACP"/>
          <speciesReference species="CO2"/>
          <speciesReference species="acyl_carrier_protein"/>
        </listOfProducts>
        <kineticLaw>
          <math xmlns="http://www.w3.org/1998/Math/MathML">
            <ci> FLUX_VALUE </ci>
          </math>
          <listOfParameters>
            <parameter id="LOWER_BOUND" value="0" units="mmol_per_gDW_per_hr"/>
            <parameter id="UPPER_BOUND" value="1" units="mmol_per_gDW_per_hr"/>
            <parameter id="OBJECTIVE_COEFFICIENT" value="0"/>
            <parameter id="FLUX_VALUE" value="0.5" units="mmol_per_gDW_per_hr"/>
          </listOfParameters>
        </kineticLaw>
      </reaction>
      <reaction id="Rxn_131" name="NADPH + beta-keto-C40-acyl-ACP --[fabG1/mabA]--&gt; D-3-hydroxy-C40-acyl-ACP + NADP" reversible="false">
        <notes>
          <html xmlns="http://www.w3.org/1999/xhtml">
            <p>GENE_ASSOCIATION: Rv1483</p>
            <p>GENE_LIST: Rv1483</p>
          </html>
        </notes>
        <listOfReactants>
          <speciesReference species="beta_keto_C40_acyl_ACP"/>
          <speciesReference species="NADPH"/>
        </listOfReactants>
        <listOfProducts>
          <speciesReference species="D_3_hydroxy_C40_acyl_ACP"/>
          <speciesReference species="NADP"/>
        </listOfProducts>
        <kineticLaw>
          <math xmlns="http://www.w3.org/1998/Math/MathML">
            <ci> FLUX_VALUE </ci>
          </math>
          <listOfParameters>
            <parameter id="LOWER_BOUND" value="0" units="mmol_per_gDW_per_hr"/>
            <parameter id="UPPER_BOUND" value="1" units="mmol_per_gDW_per_hr"/>
            <parameter id="OBJECTIVE_COEFFICIENT" value="0"/>
            <parameter id="FLUX_VALUE" value="0.5" units="mmol_per_gDW_per_hr"/>
          </listOfParameters>
        </kineticLaw>
      </reaction>
      <reaction id="Rxn_132" name="NADPH + beta-keto-C40-acyl-ACP --[fabG2]--&gt; D-3-hydroxy-C40-acyl-ACP + NADP" reversible="false">
        <notes>
          <html xmlns="http://www.w3.org/1999/xhtml">
            <p>GENE_ASSOCIATION: Rv1350</p>
            <p>GENE_LIST: Rv1350</p>
          </html>
        </notes>
        <listOfReactants>
          <speciesReference species="beta_keto_C40_acyl_ACP"/>
          <speciesReference species="NADPH"/>
        </listOfReactants>
        <listOfProducts>
          <speciesReference species="D_3_hydroxy_C40_acyl_ACP"/>
          <speciesReference species="NADP"/>
        </listOfProducts>
        <kineticLaw>
          <math xmlns="http://www.w3.org/1998/Math/MathML">
            <ci> FLUX_VALUE </ci>
          </math>
          <listOfParameters>
            <parameter id="LOWER_BOUND" value="0" units="mmol_per_gDW_per_hr"/>
            <parameter id="UPPER_BOUND" value="1" units="mmol_per_gDW_per_hr"/>
            <parameter id="OBJECTIVE_COEFFICIENT" value="0"/>
            <parameter id="FLUX_VALUE" value="0.5" units="mmol_per_gDW_per_hr"/>
          </listOfParameters>
        </kineticLaw>
      </reaction>
      <reaction id="Rxn_133" name="NADPH + beta-keto-C40-acyl-ACP --[fabG4]--&gt; D-3-hydroxy-C40-acyl-ACP + NADP" reversible="false">
        <notes>
          <html xmlns="http://www.w3.org/1999/xhtml">
            <p>GENE_ASSOCIATION: Rv0242</p>
            <p>GENE_LIST: Rv0242</p>
          </html>
        </notes>
        <listOfReactants>
          <speciesReference species="beta_keto_C40_acyl_ACP"/>
          <speciesReference species="NADPH"/>
        </listOfReactants>
        <listOfProducts>
          <speciesReference species="D_3_hydroxy_C40_acyl_ACP"/>
          <speciesReference species="NADP"/>
        </listOfProducts>
        <kineticLaw>
          <math xmlns="http://www.w3.org/1998/Math/MathML">
            <ci> FLUX_VALUE </ci>
          </math>
          <listOfParameters>
            <parameter id="LOWER_BOUND" value="0" units="mmol_per_gDW_per_hr"/>
            <parameter id="UPPER_BOUND" value="1" units="mmol_per_gDW_per_hr"/>
            <parameter id="OBJECTIVE_COEFFICIENT" value="0"/>
            <parameter id="FLUX_VALUE" value="0.5" units="mmol_per_gDW_per_hr"/>
          </listOfParameters>
        </kineticLaw>
      </reaction>
      <reaction id="Rxn_134" name="D-3-hydroxy-C40-acyl-ACP --[UNK1]--&gt; trans-delta-2-enoyl-C40-acyl-ACP + H2O" reversible="false">
        <notes>
          <html xmlns="http://www.w3.org/1999/xhtml">
            <p>GENE_ASSOCIATION: Rv0636 AND Rv0637</p>
            <p>GENE_LIST: Rv0636 Rv0637</p>
          </html>
        </notes>
        <listOfReactants>
          <speciesReference species="D_3_hydroxy_C40_acyl_ACP"/>
        </listOfReactants>
        <listOfProducts>
          <speciesReference species="trans_delta_2_enoyl_C40_acyl_ACP"/>
          <speciesReference species="H2O"/>
        </listOfProducts>
        <kineticLaw>
          <math xmlns="http://www.w3.org/1998/Math/MathML">
            <ci> FLUX_VALUE </ci>
          </math>
          <listOfParameters>
            <parameter id="LOWER_BOUND" value="0" units="mmol_per_gDW_per_hr"/>
            <parameter id="UPPER_BOUND" value="1" units="mmol_per_gDW_per_hr"/>
            <parameter id="OBJECTIVE_COEFFICIENT" value="0"/>
            <parameter id="FLUX_VALUE" value="0.5" units="mmol_per_gDW_per_hr"/>
          </listOfParameters>
        </kineticLaw>
      </reaction>
      <reaction id="Rxn_135" name="NADH + trans-delta-2-enoyl-C40-acyl-ACP --[inhA]--&gt; C40-acyl-ACP + NAD" reversible="false">
        <notes>
          <html xmlns="http://www.w3.org/1999/xhtml">
            <p>GENE_ASSOCIATION: Rv1484</p>
            <p>GENE_LIST: Rv1484</p>
          </html>
        </notes>
        <listOfReactants>
          <speciesReference species="trans_delta_2_enoyl_C40_acyl_ACP"/>
          <speciesReference species="NADH"/>
        </listOfReactants>
        <listOfProducts>
          <speciesReference species="C40_acyl_ACP"/>
          <speciesReference species="NAD"/>
        </listOfProducts>
        <kineticLaw>
          <math xmlns="http://www.w3.org/1998/Math/MathML">
            <ci> FLUX_VALUE </ci>
          </math>
          <listOfParameters>
            <parameter id="LOWER_BOUND" value="0" units="mmol_per_gDW_per_hr"/>
            <parameter id="UPPER_BOUND" value="1" units="mmol_per_gDW_per_hr"/>
            <parameter id="OBJECTIVE_COEFFICIENT" value="0"/>
            <parameter id="FLUX_VALUE" value="0.5" units="mmol_per_gDW_per_hr"/>
          </listOfParameters>
        </kineticLaw>
      </reaction>
      <reaction id="Rxn_136" name="C40-acyl-ACP + malonyl-ACP --[kasA kasB]--&gt; [acyl-carrier-protein] + beta-keto-C42-acyl-ACP + CO2" reversible="false">
        <notes>
          <html xmlns="http://www.w3.org/1999/xhtml">
            <p>GENE_ASSOCIATION: Rv2245 OR Rv2246</p>
            <p>GENE_LIST: Rv2245 Rv2246</p>
          </html>
        </notes>
        <listOfReactants>
          <speciesReference species="malonyl_ACP"/>
          <speciesReference species="C40_acyl_ACP"/>
        </listOfReactants>
        <listOfProducts>
          <speciesReference species="beta_keto_C42_acyl_ACP"/>
          <speciesReference species="CO2"/>
          <speciesReference species="acyl_carrier_protein"/>
        </listOfProducts>
        <kineticLaw>
          <math xmlns="http://www.w3.org/1998/Math/MathML">
            <ci> FLUX_VALUE </ci>
          </math>
          <listOfParameters>
            <parameter id="LOWER_BOUND" value="0" units="mmol_per_gDW_per_hr"/>
            <parameter id="UPPER_BOUND" value="1" units="mmol_per_gDW_per_hr"/>
            <parameter id="OBJECTIVE_COEFFICIENT" value="0"/>
            <parameter id="FLUX_VALUE" value="0.5" units="mmol_per_gDW_per_hr"/>
          </listOfParameters>
        </kineticLaw>
      </reaction>
      <reaction id="Rxn_137" name="NADPH + beta-keto-C42-acyl-ACP --[fabG1/mabA]--&gt; D-3-hydroxy-C42-acyl-ACP + NADP" reversible="false">
        <notes>
          <html xmlns="http://www.w3.org/1999/xhtml">
            <p>GENE_ASSOCIATION: Rv1483</p>
            <p>GENE_LIST: Rv1483</p>
          </html>
        </notes>
        <listOfReactants>
          <speciesReference species="beta_keto_C42_acyl_ACP"/>
          <speciesReference species="NADPH"/>
        </listOfReactants>
        <listOfProducts>
          <speciesReference species="D_3_hydroxy_C42_acyl_ACP"/>
          <speciesReference species="NADP"/>
        </listOfProducts>
        <kineticLaw>
          <math xmlns="http://www.w3.org/1998/Math/MathML">
            <ci> FLUX_VALUE </ci>
          </math>
          <listOfParameters>
            <parameter id="LOWER_BOUND" value="0" units="mmol_per_gDW_per_hr"/>
            <parameter id="UPPER_BOUND" value="1" units="mmol_per_gDW_per_hr"/>
            <parameter id="OBJECTIVE_COEFFICIENT" value="0"/>
            <parameter id="FLUX_VALUE" value="0.5" units="mmol_per_gDW_per_hr"/>
          </listOfParameters>
        </kineticLaw>
      </reaction>
      <reaction id="Rxn_138" name="NADPH + beta-keto-C42-acyl-ACP --[fabG2]--&gt; D-3-hydroxy-C42-acyl-ACP + NADP" reversible="false">
        <notes>
          <html xmlns="http://www.w3.org/1999/xhtml">
            <p>GENE_ASSOCIATION: Rv1350</p>
            <p>GENE_LIST: Rv1350</p>
          </html>
        </notes>
        <listOfReactants>
          <speciesReference species="beta_keto_C42_acyl_ACP"/>
          <speciesReference species="NADPH"/>
        </listOfReactants>
        <listOfProducts>
          <speciesReference species="D_3_hydroxy_C42_acyl_ACP"/>
          <speciesReference species="NADP"/>
        </listOfProducts>
        <kineticLaw>
          <math xmlns="http://www.w3.org/1998/Math/MathML">
            <ci> FLUX_VALUE </ci>
          </math>
          <listOfParameters>
            <parameter id="LOWER_BOUND" value="0" units="mmol_per_gDW_per_hr"/>
            <parameter id="UPPER_BOUND" value="1" units="mmol_per_gDW_per_hr"/>
            <parameter id="OBJECTIVE_COEFFICIENT" value="0"/>
            <parameter id="FLUX_VALUE" value="0.5" units="mmol_per_gDW_per_hr"/>
          </listOfParameters>
        </kineticLaw>
      </reaction>
      <reaction id="Rxn_139" name="NADPH + beta-keto-C42-acyl-ACP --[fabG4]--&gt; D-3-hydroxy-C42-acyl-ACP + NADP" reversible="false">
        <notes>
          <html xmlns="http://www.w3.org/1999/xhtml">
            <p>GENE_ASSOCIATION: Rv0242</p>
            <p>GENE_LIST: Rv0242</p>
          </html>
        </notes>
        <listOfReactants>
          <speciesReference species="beta_keto_C42_acyl_ACP"/>
          <speciesReference species="NADPH"/>
        </listOfReactants>
        <listOfProducts>
          <speciesReference species="D_3_hydroxy_C42_acyl_ACP"/>
          <speciesReference species="NADP"/>
        </listOfProducts>
        <kineticLaw>
          <math xmlns="http://www.w3.org/1998/Math/MathML">
            <ci> FLUX_VALUE </ci>
          </math>
          <listOfParameters>
            <parameter id="LOWER_BOUND" value="0" units="mmol_per_gDW_per_hr"/>
            <parameter id="UPPER_BOUND" value="1" units="mmol_per_gDW_per_hr"/>
            <parameter id="OBJECTIVE_COEFFICIENT" value="0"/>
            <parameter id="FLUX_VALUE" value="0.5" units="mmol_per_gDW_per_hr"/>
          </listOfParameters>
        </kineticLaw>
      </reaction>
      <reaction id="Rxn_140" name="D-3-hydroxy-C42-acyl-ACP --[UNK1]--&gt; trans-delta-2-enoyl-C42-acyl-ACP + H2O" reversible="false">
        <notes>
          <html xmlns="http://www.w3.org/1999/xhtml">
            <p>GENE_ASSOCIATION: Rv0636 AND Rv0637</p>
            <p>GENE_LIST: Rv0636 Rv0637</p>
          </html>
        </notes>
        <listOfReactants>
          <speciesReference species="D_3_hydroxy_C42_acyl_ACP"/>
        </listOfReactants>
        <listOfProducts>
          <speciesReference species="trans_delta_2_enoyl_C42_acyl_ACP"/>
          <speciesReference species="H2O"/>
        </listOfProducts>
        <kineticLaw>
          <math xmlns="http://www.w3.org/1998/Math/MathML">
            <ci> FLUX_VALUE </ci>
          </math>
          <listOfParameters>
            <parameter id="LOWER_BOUND" value="0" units="mmol_per_gDW_per_hr"/>
            <parameter id="UPPER_BOUND" value="1" units="mmol_per_gDW_per_hr"/>
            <parameter id="OBJECTIVE_COEFFICIENT" value="0"/>
            <parameter id="FLUX_VALUE" value="0.5" units="mmol_per_gDW_per_hr"/>
          </listOfParameters>
        </kineticLaw>
      </reaction>
      <reaction id="Rxn_141" name="NADH + trans-delta-2-enoyl-C42-acyl-ACP --[inhA]--&gt; C42-acyl-ACP + NAD" reversible="false">
        <notes>
          <html xmlns="http://www.w3.org/1999/xhtml">
            <p>GENE_ASSOCIATION: Rv1484</p>
            <p>GENE_LIST: Rv1484</p>
          </html>
        </notes>
        <listOfReactants>
          <speciesReference species="trans_delta_2_enoyl_C42_acyl_ACP"/>
          <speciesReference species="NADH"/>
        </listOfReactants>
        <listOfProducts>
          <speciesReference species="C42_acyl_ACP"/>
          <speciesReference species="NAD"/>
        </listOfProducts>
        <kineticLaw>
          <math xmlns="http://www.w3.org/1998/Math/MathML">
            <ci> FLUX_VALUE </ci>
          </math>
          <listOfParameters>
            <parameter id="LOWER_BOUND" value="0" units="mmol_per_gDW_per_hr"/>
            <parameter id="UPPER_BOUND" value="1" units="mmol_per_gDW_per_hr"/>
            <parameter id="OBJECTIVE_COEFFICIENT" value="0"/>
            <parameter id="FLUX_VALUE" value="0.5" units="mmol_per_gDW_per_hr"/>
          </listOfParameters>
        </kineticLaw>
      </reaction>
      <reaction id="Rxn_142" name="C42-acyl-ACP + malonyl-ACP --[kasA kasB]--&gt; [acyl-carrier-protein] + beta-keto-C44-acyl-ACP + CO2" reversible="false">
        <notes>
          <html xmlns="http://www.w3.org/1999/xhtml">
            <p>GENE_ASSOCIATION: Rv2245 OR Rv2246</p>
            <p>GENE_LIST: Rv2245 Rv2246</p>
          </html>
        </notes>
        <listOfReactants>
          <speciesReference species="C42_acyl_ACP"/>
          <speciesReference species="malonyl_ACP"/>
        </listOfReactants>
        <listOfProducts>
          <speciesReference species="beta_keto_C44_acyl_ACP"/>
          <speciesReference species="CO2"/>
          <speciesReference species="acyl_carrier_protein"/>
        </listOfProducts>
        <kineticLaw>
          <math xmlns="http://www.w3.org/1998/Math/MathML">
            <ci> FLUX_VALUE </ci>
          </math>
          <listOfParameters>
            <parameter id="LOWER_BOUND" value="0" units="mmol_per_gDW_per_hr"/>
            <parameter id="UPPER_BOUND" value="1" units="mmol_per_gDW_per_hr"/>
            <parameter id="OBJECTIVE_COEFFICIENT" value="0"/>
            <parameter id="FLUX_VALUE" value="0.5" units="mmol_per_gDW_per_hr"/>
          </listOfParameters>
        </kineticLaw>
      </reaction>
      <reaction id="Rxn_143" name="NADPH + beta-keto-C44-acyl-ACP --[fabG1/mabA]--&gt; D-3-hydroxy-C44-acyl-ACP + NADP" reversible="false">
        <notes>
          <html xmlns="http://www.w3.org/1999/xhtml">
            <p>GENE_ASSOCIATION: Rv1483</p>
            <p>GENE_LIST: Rv1483</p>
          </html>
        </notes>
        <listOfReactants>
          <speciesReference species="beta_keto_C44_acyl_ACP"/>
          <speciesReference species="NADPH"/>
        </listOfReactants>
        <listOfProducts>
          <speciesReference species="D_3_hydroxy_C44_acyl_ACP"/>
          <speciesReference species="NADP"/>
        </listOfProducts>
        <kineticLaw>
          <math xmlns="http://www.w3.org/1998/Math/MathML">
            <ci> FLUX_VALUE </ci>
          </math>
          <listOfParameters>
            <parameter id="LOWER_BOUND" value="0" units="mmol_per_gDW_per_hr"/>
            <parameter id="UPPER_BOUND" value="1" units="mmol_per_gDW_per_hr"/>
            <parameter id="OBJECTIVE_COEFFICIENT" value="0"/>
            <parameter id="FLUX_VALUE" value="0.5" units="mmol_per_gDW_per_hr"/>
          </listOfParameters>
        </kineticLaw>
      </reaction>
      <reaction id="Rxn_144" name="NADPH + beta-keto-C44-acyl-ACP --[fabG2]--&gt; D-3-hydroxy-C44-acyl-ACP + NADP" reversible="false">
        <notes>
          <html xmlns="http://www.w3.org/1999/xhtml">
            <p>GENE_ASSOCIATION: Rv1350</p>
            <p>GENE_LIST: Rv1350</p>
          </html>
        </notes>
        <listOfReactants>
          <speciesReference species="beta_keto_C44_acyl_ACP"/>
          <speciesReference species="NADPH"/>
        </listOfReactants>
        <listOfProducts>
          <speciesReference species="D_3_hydroxy_C44_acyl_ACP"/>
          <speciesReference species="NADP"/>
        </listOfProducts>
        <kineticLaw>
          <math xmlns="http://www.w3.org/1998/Math/MathML">
            <ci> FLUX_VALUE </ci>
          </math>
          <listOfParameters>
            <parameter id="LOWER_BOUND" value="0" units="mmol_per_gDW_per_hr"/>
            <parameter id="UPPER_BOUND" value="1" units="mmol_per_gDW_per_hr"/>
            <parameter id="OBJECTIVE_COEFFICIENT" value="0"/>
            <parameter id="FLUX_VALUE" value="0.5" units="mmol_per_gDW_per_hr"/>
          </listOfParameters>
        </kineticLaw>
      </reaction>
      <reaction id="Rxn_145" name="NADPH + beta-keto-C44-acyl-ACP --[fabG4]--&gt; D-3-hydroxy-C44-acyl-ACP + NADP" reversible="false">
        <notes>
          <html xmlns="http://www.w3.org/1999/xhtml">
            <p>GENE_ASSOCIATION: Rv0242</p>
            <p>GENE_LIST: Rv0242</p>
          </html>
        </notes>
        <listOfReactants>
          <speciesReference species="beta_keto_C44_acyl_ACP"/>
          <speciesReference species="NADPH"/>
        </listOfReactants>
        <listOfProducts>
          <speciesReference species="D_3_hydroxy_C44_acyl_ACP"/>
          <speciesReference species="NADP"/>
        </listOfProducts>
        <kineticLaw>
          <math xmlns="http://www.w3.org/1998/Math/MathML">
            <ci> FLUX_VALUE </ci>
          </math>
          <listOfParameters>
            <parameter id="LOWER_BOUND" value="0" units="mmol_per_gDW_per_hr"/>
            <parameter id="UPPER_BOUND" value="1" units="mmol_per_gDW_per_hr"/>
            <parameter id="OBJECTIVE_COEFFICIENT" value="0"/>
            <parameter id="FLUX_VALUE" value="0.5" units="mmol_per_gDW_per_hr"/>
          </listOfParameters>
        </kineticLaw>
      </reaction>
      <reaction id="Rxn_146" name="D-3-hydroxy-C44-acyl-ACP --[UNK1]--&gt; trans-delta-2-enoyl-C44-acyl-ACP + H2O" reversible="false">
        <notes>
          <html xmlns="http://www.w3.org/1999/xhtml">
            <p>GENE_ASSOCIATION: Rv0636 AND Rv0637</p>
            <p>GENE_LIST: Rv0636 Rv0637</p>
          </html>
        </notes>
        <listOfReactants>
          <speciesReference species="D_3_hydroxy_C44_acyl_ACP"/>
        </listOfReactants>
        <listOfProducts>
          <speciesReference species="trans_delta_2_enoyl_C44_acyl_ACP"/>
          <speciesReference species="H2O"/>
        </listOfProducts>
        <kineticLaw>
          <math xmlns="http://www.w3.org/1998/Math/MathML">
            <ci> FLUX_VALUE </ci>
          </math>
          <listOfParameters>
            <parameter id="LOWER_BOUND" value="0" units="mmol_per_gDW_per_hr"/>
            <parameter id="UPPER_BOUND" value="1" units="mmol_per_gDW_per_hr"/>
            <parameter id="OBJECTIVE_COEFFICIENT" value="0"/>
            <parameter id="FLUX_VALUE" value="0.5" units="mmol_per_gDW_per_hr"/>
          </listOfParameters>
        </kineticLaw>
      </reaction>
      <reaction id="Rxn_147" name="NADH + trans-delta-2-enoyl-C44-acyl-ACP --[inhA]--&gt; C44-acyl-ACP + NAD" reversible="false">
        <notes>
          <html xmlns="http://www.w3.org/1999/xhtml">
            <p>GENE_ASSOCIATION: Rv1484</p>
            <p>GENE_LIST: Rv1484</p>
          </html>
        </notes>
        <listOfReactants>
          <speciesReference species="trans_delta_2_enoyl_C44_acyl_ACP"/>
          <speciesReference species="NADH"/>
        </listOfReactants>
        <listOfProducts>
          <speciesReference species="C44_acyl_ACP"/>
          <speciesReference species="NAD"/>
        </listOfProducts>
        <kineticLaw>
          <math xmlns="http://www.w3.org/1998/Math/MathML">
            <ci> FLUX_VALUE </ci>
          </math>
          <listOfParameters>
            <parameter id="LOWER_BOUND" value="0" units="mmol_per_gDW_per_hr"/>
            <parameter id="UPPER_BOUND" value="1" units="mmol_per_gDW_per_hr"/>
            <parameter id="OBJECTIVE_COEFFICIENT" value="0"/>
            <parameter id="FLUX_VALUE" value="0.5" units="mmol_per_gDW_per_hr"/>
          </listOfParameters>
        </kineticLaw>
      </reaction>
      <reaction id="Rxn_148" name="C44-acyl-ACP + malonyl-ACP --[kasA kasB]--&gt; [acyl-carrier-protein] + beta-keto-C46-acyl-ACP + CO2" reversible="false">
        <notes>
          <html xmlns="http://www.w3.org/1999/xhtml">
            <p>GENE_ASSOCIATION: Rv2245 OR Rv2246</p>
            <p>GENE_LIST: Rv2245 Rv2246</p>
          </html>
        </notes>
        <listOfReactants>
          <speciesReference species="C44_acyl_ACP"/>
          <speciesReference species="malonyl_ACP"/>
        </listOfReactants>
        <listOfProducts>
          <speciesReference species="beta_keto_C46_acyl_ACP"/>
          <speciesReference species="CO2"/>
          <speciesReference species="acyl_carrier_protein"/>
        </listOfProducts>
        <kineticLaw>
          <math xmlns="http://www.w3.org/1998/Math/MathML">
            <ci> FLUX_VALUE </ci>
          </math>
          <listOfParameters>
            <parameter id="LOWER_BOUND" value="0" units="mmol_per_gDW_per_hr"/>
            <parameter id="UPPER_BOUND" value="1" units="mmol_per_gDW_per_hr"/>
            <parameter id="OBJECTIVE_COEFFICIENT" value="0"/>
            <parameter id="FLUX_VALUE" value="0.5" units="mmol_per_gDW_per_hr"/>
          </listOfParameters>
        </kineticLaw>
      </reaction>
      <reaction id="Rxn_149" name="NADPH + beta-keto-C46-acyl-ACP --[fabG1/mabA]--&gt; D-3-hydroxy-C46-acyl-ACP + NADP" reversible="false">
        <notes>
          <html xmlns="http://www.w3.org/1999/xhtml">
            <p>GENE_ASSOCIATION: Rv1483</p>
            <p>GENE_LIST: Rv1483</p>
          </html>
        </notes>
        <listOfReactants>
          <speciesReference species="beta_keto_C46_acyl_ACP"/>
          <speciesReference species="NADPH"/>
        </listOfReactants>
        <listOfProducts>
          <speciesReference species="D_3_hydroxy_C46_acyl_ACP"/>
          <speciesReference species="NADP"/>
        </listOfProducts>
        <kineticLaw>
          <math xmlns="http://www.w3.org/1998/Math/MathML">
            <ci> FLUX_VALUE </ci>
          </math>
          <listOfParameters>
            <parameter id="LOWER_BOUND" value="0" units="mmol_per_gDW_per_hr"/>
            <parameter id="UPPER_BOUND" value="1" units="mmol_per_gDW_per_hr"/>
            <parameter id="OBJECTIVE_COEFFICIENT" value="0"/>
            <parameter id="FLUX_VALUE" value="0.5" units="mmol_per_gDW_per_hr"/>
          </listOfParameters>
        </kineticLaw>
      </reaction>
      <reaction id="Rxn_150" name="NADPH + beta-keto-C46-acyl-ACP --[fabG2]--&gt; D-3-hydroxy-C46-acyl-ACP + NADP" reversible="false">
        <notes>
          <html xmlns="http://www.w3.org/1999/xhtml">
            <p>GENE_ASSOCIATION: Rv1350</p>
            <p>GENE_LIST: Rv1350</p>
          </html>
        </notes>
        <listOfReactants>
          <speciesReference species="beta_keto_C46_acyl_ACP"/>
          <speciesReference species="NADPH"/>
        </listOfReactants>
        <listOfProducts>
          <speciesReference species="D_3_hydroxy_C46_acyl_ACP"/>
          <speciesReference species="NADP"/>
        </listOfProducts>
        <kineticLaw>
          <math xmlns="http://www.w3.org/1998/Math/MathML">
            <ci> FLUX_VALUE </ci>
          </math>
          <listOfParameters>
            <parameter id="LOWER_BOUND" value="0" units="mmol_per_gDW_per_hr"/>
            <parameter id="UPPER_BOUND" value="1" units="mmol_per_gDW_per_hr"/>
            <parameter id="OBJECTIVE_COEFFICIENT" value="0"/>
            <parameter id="FLUX_VALUE" value="0.5" units="mmol_per_gDW_per_hr"/>
          </listOfParameters>
        </kineticLaw>
      </reaction>
      <reaction id="Rxn_151" name="NADPH + beta-keto-C46-acyl-ACP --[fabG4]--&gt; D-3-hydroxy-C46-acyl-ACP + NADP" reversible="false">
        <notes>
          <html xmlns="http://www.w3.org/1999/xhtml">
            <p>GENE_ASSOCIATION: Rv0242</p>
            <p>GENE_LIST: Rv0242</p>
          </html>
        </notes>
        <listOfReactants>
          <speciesReference species="beta_keto_C46_acyl_ACP"/>
          <speciesReference species="NADPH"/>
        </listOfReactants>
        <listOfProducts>
          <speciesReference species="D_3_hydroxy_C46_acyl_ACP"/>
          <speciesReference species="NADP"/>
        </listOfProducts>
        <kineticLaw>
          <math xmlns="http://www.w3.org/1998/Math/MathML">
            <ci> FLUX_VALUE </ci>
          </math>
          <listOfParameters>
            <parameter id="LOWER_BOUND" value="0" units="mmol_per_gDW_per_hr"/>
            <parameter id="UPPER_BOUND" value="1" units="mmol_per_gDW_per_hr"/>
            <parameter id="OBJECTIVE_COEFFICIENT" value="0"/>
            <parameter id="FLUX_VALUE" value="0.5" units="mmol_per_gDW_per_hr"/>
          </listOfParameters>
        </kineticLaw>
      </reaction>
      <reaction id="Rxn_152" name="D-3-hydroxy-C46-acyl-ACP --[UNK1]--&gt; trans-delta-2-enoyl-C46-acyl-ACP + H2O" reversible="false">
        <notes>
          <html xmlns="http://www.w3.org/1999/xhtml">
            <p>GENE_ASSOCIATION: Rv0636 AND Rv0637</p>
            <p>GENE_LIST: Rv0636 Rv0637</p>
          </html>
        </notes>
        <listOfReactants>
          <speciesReference species="D_3_hydroxy_C46_acyl_ACP"/>
        </listOfReactants>
        <listOfProducts>
          <speciesReference species="trans_delta_2_enoyl_C46_acyl_ACP"/>
          <speciesReference species="H2O"/>
        </listOfProducts>
        <kineticLaw>
          <math xmlns="http://www.w3.org/1998/Math/MathML">
            <ci> FLUX_VALUE </ci>
          </math>
          <listOfParameters>
            <parameter id="LOWER_BOUND" value="0" units="mmol_per_gDW_per_hr"/>
            <parameter id="UPPER_BOUND" value="1" units="mmol_per_gDW_per_hr"/>
            <parameter id="OBJECTIVE_COEFFICIENT" value="0"/>
            <parameter id="FLUX_VALUE" value="0.5" units="mmol_per_gDW_per_hr"/>
          </listOfParameters>
        </kineticLaw>
      </reaction>
      <reaction id="Rxn_153" name="NADH + trans-delta-2-enoyl-C46-acyl-ACP --[inhA]--&gt; C46-acyl-ACP + NAD" reversible="false">
        <notes>
          <html xmlns="http://www.w3.org/1999/xhtml">
            <p>GENE_ASSOCIATION: Rv1484</p>
            <p>GENE_LIST: Rv1484</p>
          </html>
        </notes>
        <listOfReactants>
          <speciesReference species="trans_delta_2_enoyl_C46_acyl_ACP"/>
          <speciesReference species="NADH"/>
        </listOfReactants>
        <listOfProducts>
          <speciesReference species="C46_acyl_ACP"/>
          <speciesReference species="NAD"/>
        </listOfProducts>
        <kineticLaw>
          <math xmlns="http://www.w3.org/1998/Math/MathML">
            <ci> FLUX_VALUE </ci>
          </math>
          <listOfParameters>
            <parameter id="LOWER_BOUND" value="0" units="mmol_per_gDW_per_hr"/>
            <parameter id="UPPER_BOUND" value="1" units="mmol_per_gDW_per_hr"/>
            <parameter id="OBJECTIVE_COEFFICIENT" value="0"/>
            <parameter id="FLUX_VALUE" value="0.5" units="mmol_per_gDW_per_hr"/>
          </listOfParameters>
        </kineticLaw>
      </reaction>
      <reaction id="Rxn_154" name="C46-acyl-ACP + malonyl-ACP --[kasA kasB]--&gt; [acyl-carrier-protein] + beta-keto-C48-acyl-ACP + CO2" reversible="false">
        <notes>
          <html xmlns="http://www.w3.org/1999/xhtml">
            <p>GENE_ASSOCIATION: Rv2245 OR Rv2246</p>
            <p>GENE_LIST: Rv2245 Rv2246</p>
          </html>
        </notes>
        <listOfReactants>
          <speciesReference species="malonyl_ACP"/>
          <speciesReference species="C46_acyl_ACP"/>
        </listOfReactants>
        <listOfProducts>
          <speciesReference species="beta_keto_C48_acyl_ACP"/>
          <speciesReference species="CO2"/>
          <speciesReference species="acyl_carrier_protein"/>
        </listOfProducts>
        <kineticLaw>
          <math xmlns="http://www.w3.org/1998/Math/MathML">
            <ci> FLUX_VALUE </ci>
          </math>
          <listOfParameters>
            <parameter id="LOWER_BOUND" value="0" units="mmol_per_gDW_per_hr"/>
            <parameter id="UPPER_BOUND" value="1" units="mmol_per_gDW_per_hr"/>
            <parameter id="OBJECTIVE_COEFFICIENT" value="0"/>
            <parameter id="FLUX_VALUE" value="0.5" units="mmol_per_gDW_per_hr"/>
          </listOfParameters>
        </kineticLaw>
      </reaction>
      <reaction id="Rxn_155" name="NADPH + beta-keto-C48-acyl-ACP --[fabG1/mabA]--&gt; D-3-hydroxy-C48-acyl-ACP + NADP" reversible="false">
        <notes>
          <html xmlns="http://www.w3.org/1999/xhtml">
            <p>GENE_ASSOCIATION: Rv1483</p>
            <p>GENE_LIST: Rv1483</p>
          </html>
        </notes>
        <listOfReactants>
          <speciesReference species="beta_keto_C48_acyl_ACP"/>
          <speciesReference species="NADPH"/>
        </listOfReactants>
        <listOfProducts>
          <speciesReference species="D_3_hydroxy_C48_acyl_ACP"/>
          <speciesReference species="NADP"/>
        </listOfProducts>
        <kineticLaw>
          <math xmlns="http://www.w3.org/1998/Math/MathML">
            <ci> FLUX_VALUE </ci>
          </math>
          <listOfParameters>
            <parameter id="LOWER_BOUND" value="0" units="mmol_per_gDW_per_hr"/>
            <parameter id="UPPER_BOUND" value="1" units="mmol_per_gDW_per_hr"/>
            <parameter id="OBJECTIVE_COEFFICIENT" value="0"/>
            <parameter id="FLUX_VALUE" value="0.5" units="mmol_per_gDW_per_hr"/>
          </listOfParameters>
        </kineticLaw>
      </reaction>
      <reaction id="Rxn_156" name="NADPH + beta-keto-C48-acyl-ACP --[fabG2]--&gt; D-3-hydroxy-C48-acyl-ACP + NADP" reversible="false">
        <notes>
          <html xmlns="http://www.w3.org/1999/xhtml">
            <p>GENE_ASSOCIATION: Rv1350</p>
            <p>GENE_LIST: Rv1350</p>
          </html>
        </notes>
        <listOfReactants>
          <speciesReference species="beta_keto_C48_acyl_ACP"/>
          <speciesReference species="NADPH"/>
        </listOfReactants>
        <listOfProducts>
          <speciesReference species="D_3_hydroxy_C48_acyl_ACP"/>
          <speciesReference species="NADP"/>
        </listOfProducts>
        <kineticLaw>
          <math xmlns="http://www.w3.org/1998/Math/MathML">
            <ci> FLUX_VALUE </ci>
          </math>
          <listOfParameters>
            <parameter id="LOWER_BOUND" value="0" units="mmol_per_gDW_per_hr"/>
            <parameter id="UPPER_BOUND" value="1" units="mmol_per_gDW_per_hr"/>
            <parameter id="OBJECTIVE_COEFFICIENT" value="0"/>
            <parameter id="FLUX_VALUE" value="0.5" units="mmol_per_gDW_per_hr"/>
          </listOfParameters>
        </kineticLaw>
      </reaction>
      <reaction id="Rxn_157" name="NADPH + beta-keto-C48-acyl-ACP --[fabG4]--&gt; D-3-hydroxy-C48-acyl-ACP + NADP" reversible="false">
        <notes>
          <html xmlns="http://www.w3.org/1999/xhtml">
            <p>GENE_ASSOCIATION: Rv0242</p>
            <p>GENE_LIST: Rv0242</p>
          </html>
        </notes>
        <listOfReactants>
          <speciesReference species="beta_keto_C48_acyl_ACP"/>
          <speciesReference species="NADPH"/>
        </listOfReactants>
        <listOfProducts>
          <speciesReference species="D_3_hydroxy_C48_acyl_ACP"/>
          <speciesReference species="NADP"/>
        </listOfProducts>
        <kineticLaw>
          <math xmlns="http://www.w3.org/1998/Math/MathML">
            <ci> FLUX_VALUE </ci>
          </math>
          <listOfParameters>
            <parameter id="LOWER_BOUND" value="0" units="mmol_per_gDW_per_hr"/>
            <parameter id="UPPER_BOUND" value="1" units="mmol_per_gDW_per_hr"/>
            <parameter id="OBJECTIVE_COEFFICIENT" value="0"/>
            <parameter id="FLUX_VALUE" value="0.5" units="mmol_per_gDW_per_hr"/>
          </listOfParameters>
        </kineticLaw>
      </reaction>
      <reaction id="Rxn_158" name="D-3-hydroxy-C48-acyl-ACP --[UNK1]--&gt; trans-delta-2-enoyl-C48-acyl-ACP + H2O" reversible="false">
        <notes>
          <html xmlns="http://www.w3.org/1999/xhtml">
            <p>GENE_ASSOCIATION: Rv0636 AND Rv0637</p>
            <p>GENE_LIST: Rv0636 Rv0637</p>
          </html>
        </notes>
        <listOfReactants>
          <speciesReference species="D_3_hydroxy_C48_acyl_ACP"/>
        </listOfReactants>
        <listOfProducts>
          <speciesReference species="trans_delta_2_enoyl_C48_acyl_ACP"/>
          <speciesReference species="H2O"/>
        </listOfProducts>
        <kineticLaw>
          <math xmlns="http://www.w3.org/1998/Math/MathML">
            <ci> FLUX_VALUE </ci>
          </math>
          <listOfParameters>
            <parameter id="LOWER_BOUND" value="0" units="mmol_per_gDW_per_hr"/>
            <parameter id="UPPER_BOUND" value="1" units="mmol_per_gDW_per_hr"/>
            <parameter id="OBJECTIVE_COEFFICIENT" value="0"/>
            <parameter id="FLUX_VALUE" value="0.5" units="mmol_per_gDW_per_hr"/>
          </listOfParameters>
        </kineticLaw>
      </reaction>
      <reaction id="Rxn_159" name="NADH + trans-delta-2-enoyl-C48-acyl-ACP --[inhA]--&gt; C48-acyl-ACP + NAD" reversible="false">
        <notes>
          <html xmlns="http://www.w3.org/1999/xhtml">
            <p>GENE_ASSOCIATION: Rv1484</p>
            <p>GENE_LIST: Rv1484</p>
          </html>
        </notes>
        <listOfReactants>
          <speciesReference species="trans_delta_2_enoyl_C48_acyl_ACP"/>
          <speciesReference species="NADH"/>
        </listOfReactants>
        <listOfProducts>
          <speciesReference species="C48_acyl_ACP"/>
          <speciesReference species="NAD"/>
        </listOfProducts>
        <kineticLaw>
          <math xmlns="http://www.w3.org/1998/Math/MathML">
            <ci> FLUX_VALUE </ci>
          </math>
          <listOfParameters>
            <parameter id="LOWER_BOUND" value="0" units="mmol_per_gDW_per_hr"/>
            <parameter id="UPPER_BOUND" value="1" units="mmol_per_gDW_per_hr"/>
            <parameter id="OBJECTIVE_COEFFICIENT" value="0"/>
            <parameter id="FLUX_VALUE" value="0.5" units="mmol_per_gDW_per_hr"/>
          </listOfParameters>
        </kineticLaw>
      </reaction>
      <reaction id="Rxn_160" name="C48-acyl-ACP + malonyl-ACP --[kasA kasB]--&gt; [acyl-carrier-protein] + beta-keto-C50-acyl-ACP + CO2" reversible="false">
        <notes>
          <html xmlns="http://www.w3.org/1999/xhtml">
            <p>GENE_ASSOCIATION: Rv2245 OR Rv2246</p>
            <p>GENE_LIST: Rv2245 Rv2246</p>
          </html>
        </notes>
        <listOfReactants>
          <speciesReference species="malonyl_ACP"/>
          <speciesReference species="C48_acyl_ACP"/>
        </listOfReactants>
        <listOfProducts>
          <speciesReference species="beta_keto_C50_acyl_ACP"/>
          <speciesReference species="CO2"/>
          <speciesReference species="acyl_carrier_protein"/>
        </listOfProducts>
        <kineticLaw>
          <math xmlns="http://www.w3.org/1998/Math/MathML">
            <ci> FLUX_VALUE </ci>
          </math>
          <listOfParameters>
            <parameter id="LOWER_BOUND" value="0" units="mmol_per_gDW_per_hr"/>
            <parameter id="UPPER_BOUND" value="1" units="mmol_per_gDW_per_hr"/>
            <parameter id="OBJECTIVE_COEFFICIENT" value="0"/>
            <parameter id="FLUX_VALUE" value="0.5" units="mmol_per_gDW_per_hr"/>
          </listOfParameters>
        </kineticLaw>
      </reaction>
      <reaction id="Rxn_161" name="NADPH + beta-keto-C50-acyl-ACP --[fabG1/mabA]--&gt; D-3-hydroxy-C50-acyl-ACP + NADP" reversible="false">
        <notes>
          <html xmlns="http://www.w3.org/1999/xhtml">
            <p>GENE_ASSOCIATION: Rv1483</p>
            <p>GENE_LIST: Rv1483</p>
          </html>
        </notes>
        <listOfReactants>
          <speciesReference species="beta_keto_C50_acyl_ACP"/>
          <speciesReference species="NADPH"/>
        </listOfReactants>
        <listOfProducts>
          <speciesReference species="D_3_hydroxy_C50_acyl_ACP"/>
          <speciesReference species="NADP"/>
        </listOfProducts>
        <kineticLaw>
          <math xmlns="http://www.w3.org/1998/Math/MathML">
            <ci> FLUX_VALUE </ci>
          </math>
          <listOfParameters>
            <parameter id="LOWER_BOUND" value="0" units="mmol_per_gDW_per_hr"/>
            <parameter id="UPPER_BOUND" value="1" units="mmol_per_gDW_per_hr"/>
            <parameter id="OBJECTIVE_COEFFICIENT" value="0"/>
            <parameter id="FLUX_VALUE" value="0.5" units="mmol_per_gDW_per_hr"/>
          </listOfParameters>
        </kineticLaw>
      </reaction>
      <reaction id="Rxn_162" name="NADPH + beta-keto-C50-acyl-ACP --[fabG2]--&gt; D-3-hydroxy-C50-acyl-ACP + NADP" reversible="false">
        <notes>
          <html xmlns="http://www.w3.org/1999/xhtml">
            <p>GENE_ASSOCIATION: Rv1350</p>
            <p>GENE_LIST: Rv1350</p>
          </html>
        </notes>
        <listOfReactants>
          <speciesReference species="beta_keto_C50_acyl_ACP"/>
          <speciesReference species="NADPH"/>
        </listOfReactants>
        <listOfProducts>
          <speciesReference species="D_3_hydroxy_C50_acyl_ACP"/>
          <speciesReference species="NADP"/>
        </listOfProducts>
        <kineticLaw>
          <math xmlns="http://www.w3.org/1998/Math/MathML">
            <ci> FLUX_VALUE </ci>
          </math>
          <listOfParameters>
            <parameter id="LOWER_BOUND" value="0" units="mmol_per_gDW_per_hr"/>
            <parameter id="UPPER_BOUND" value="1" units="mmol_per_gDW_per_hr"/>
            <parameter id="OBJECTIVE_COEFFICIENT" value="0"/>
            <parameter id="FLUX_VALUE" value="0.5" units="mmol_per_gDW_per_hr"/>
          </listOfParameters>
        </kineticLaw>
      </reaction>
      <reaction id="Rxn_163" name="NADPH + beta-keto-C50-acyl-ACP --[fabG4]--&gt; D-3-hydroxy-C50-acyl-ACP + NADP" reversible="false">
        <notes>
          <html xmlns="http://www.w3.org/1999/xhtml">
            <p>GENE_ASSOCIATION: Rv0242</p>
            <p>GENE_LIST: Rv0242</p>
          </html>
        </notes>
        <listOfReactants>
          <speciesReference species="beta_keto_C50_acyl_ACP"/>
          <speciesReference species="NADPH"/>
        </listOfReactants>
        <listOfProducts>
          <speciesReference species="D_3_hydroxy_C50_acyl_ACP"/>
          <speciesReference species="NADP"/>
        </listOfProducts>
        <kineticLaw>
          <math xmlns="http://www.w3.org/1998/Math/MathML">
            <ci> FLUX_VALUE </ci>
          </math>
          <listOfParameters>
            <parameter id="LOWER_BOUND" value="0" units="mmol_per_gDW_per_hr"/>
            <parameter id="UPPER_BOUND" value="1" units="mmol_per_gDW_per_hr"/>
            <parameter id="OBJECTIVE_COEFFICIENT" value="0"/>
            <parameter id="FLUX_VALUE" value="0.5" units="mmol_per_gDW_per_hr"/>
          </listOfParameters>
        </kineticLaw>
      </reaction>
      <reaction id="Rxn_164" name="D-3-hydroxy-C50-acyl-ACP --[UNK1]--&gt; trans-delta-2-enoyl-C50-acyl-ACP + H2O" reversible="false">
        <notes>
          <html xmlns="http://www.w3.org/1999/xhtml">
            <p>GENE_ASSOCIATION: Rv0636 AND Rv0637</p>
            <p>GENE_LIST: Rv0636 Rv0637</p>
          </html>
        </notes>
        <listOfReactants>
          <speciesReference species="D_3_hydroxy_C50_acyl_ACP"/>
        </listOfReactants>
        <listOfProducts>
          <speciesReference species="trans_delta_2_enoyl_C50_acyl_ACP"/>
          <speciesReference species="H2O"/>
        </listOfProducts>
        <kineticLaw>
          <math xmlns="http://www.w3.org/1998/Math/MathML">
            <ci> FLUX_VALUE </ci>
          </math>
          <listOfParameters>
            <parameter id="LOWER_BOUND" value="0" units="mmol_per_gDW_per_hr"/>
            <parameter id="UPPER_BOUND" value="1" units="mmol_per_gDW_per_hr"/>
            <parameter id="OBJECTIVE_COEFFICIENT" value="0"/>
            <parameter id="FLUX_VALUE" value="0.5" units="mmol_per_gDW_per_hr"/>
          </listOfParameters>
        </kineticLaw>
      </reaction>
      <reaction id="Rxn_165" name="NADH + trans-delta-2-enoyl-C50-acyl-ACP --[inhA]--&gt; C50-acyl-ACP + NAD" reversible="false">
        <notes>
          <html xmlns="http://www.w3.org/1999/xhtml">
            <p>GENE_ASSOCIATION: Rv1484</p>
            <p>GENE_LIST: Rv1484</p>
          </html>
        </notes>
        <listOfReactants>
          <speciesReference species="trans_delta_2_enoyl_C50_acyl_ACP"/>
          <speciesReference species="NADH"/>
        </listOfReactants>
        <listOfProducts>
          <speciesReference species="C50_acyl_ACP"/>
          <speciesReference species="NAD"/>
        </listOfProducts>
        <kineticLaw>
          <math xmlns="http://www.w3.org/1998/Math/MathML">
            <ci> FLUX_VALUE </ci>
          </math>
          <listOfParameters>
            <parameter id="LOWER_BOUND" value="0" units="mmol_per_gDW_per_hr"/>
            <parameter id="UPPER_BOUND" value="1" units="mmol_per_gDW_per_hr"/>
            <parameter id="OBJECTIVE_COEFFICIENT" value="0"/>
            <parameter id="FLUX_VALUE" value="0.5" units="mmol_per_gDW_per_hr"/>
          </listOfParameters>
        </kineticLaw>
      </reaction>
      <reaction id="Rxn_166" name="C50-acyl-ACP + malonyl-ACP --[kasA kasB]--&gt; [acyl-carrier-protein] + beta-keto-C52-acyl-ACP + CO2" reversible="false">
        <notes>
          <html xmlns="http://www.w3.org/1999/xhtml">
            <p>GENE_ASSOCIATION: Rv2245 OR Rv2246</p>
            <p>GENE_LIST: Rv2245 Rv2246</p>
          </html>
        </notes>
        <listOfReactants>
          <speciesReference species="malonyl_ACP"/>
          <speciesReference species="C50_acyl_ACP"/>
        </listOfReactants>
        <listOfProducts>
          <speciesReference species="beta_keto_C52_acyl_ACP"/>
          <speciesReference species="CO2"/>
          <speciesReference species="acyl_carrier_protein"/>
        </listOfProducts>
        <kineticLaw>
          <math xmlns="http://www.w3.org/1998/Math/MathML">
            <ci> FLUX_VALUE </ci>
          </math>
          <listOfParameters>
            <parameter id="LOWER_BOUND" value="0" units="mmol_per_gDW_per_hr"/>
            <parameter id="UPPER_BOUND" value="1" units="mmol_per_gDW_per_hr"/>
            <parameter id="OBJECTIVE_COEFFICIENT" value="0"/>
            <parameter id="FLUX_VALUE" value="0.5" units="mmol_per_gDW_per_hr"/>
          </listOfParameters>
        </kineticLaw>
      </reaction>
      <reaction id="Rxn_167" name="NADPH + beta-keto-C52-acyl-ACP --[fabG1/mabA]--&gt; D-3-hydroxy-C52-acyl-ACP + NADP" reversible="false">
        <notes>
          <html xmlns="http://www.w3.org/1999/xhtml">
            <p>GENE_ASSOCIATION: Rv1483</p>
            <p>GENE_LIST: Rv1483</p>
          </html>
        </notes>
        <listOfReactants>
          <speciesReference species="beta_keto_C52_acyl_ACP"/>
          <speciesReference species="NADPH"/>
        </listOfReactants>
        <listOfProducts>
          <speciesReference species="D_3_hydroxy_C52_acyl_ACP"/>
          <speciesReference species="NADP"/>
        </listOfProducts>
        <kineticLaw>
          <math xmlns="http://www.w3.org/1998/Math/MathML">
            <ci> FLUX_VALUE </ci>
          </math>
          <listOfParameters>
            <parameter id="LOWER_BOUND" value="0" units="mmol_per_gDW_per_hr"/>
            <parameter id="UPPER_BOUND" value="1" units="mmol_per_gDW_per_hr"/>
            <parameter id="OBJECTIVE_COEFFICIENT" value="0"/>
            <parameter id="FLUX_VALUE" value="0.5" units="mmol_per_gDW_per_hr"/>
          </listOfParameters>
        </kineticLaw>
      </reaction>
      <reaction id="Rxn_168" name="NADPH + beta-keto-C52-acyl-ACP --[fabG2]--&gt; D-3-hydroxy-C52-acyl-ACP + NADP" reversible="false">
        <notes>
          <html xmlns="http://www.w3.org/1999/xhtml">
            <p>GENE_ASSOCIATION: Rv1350</p>
            <p>GENE_LIST: Rv1350</p>
          </html>
        </notes>
        <listOfReactants>
          <speciesReference species="beta_keto_C52_acyl_ACP"/>
          <speciesReference species="NADPH"/>
        </listOfReactants>
        <listOfProducts>
          <speciesReference species="D_3_hydroxy_C52_acyl_ACP"/>
          <speciesReference species="NADP"/>
        </listOfProducts>
        <kineticLaw>
          <math xmlns="http://www.w3.org/1998/Math/MathML">
            <ci> FLUX_VALUE </ci>
          </math>
          <listOfParameters>
            <parameter id="LOWER_BOUND" value="0" units="mmol_per_gDW_per_hr"/>
            <parameter id="UPPER_BOUND" value="1" units="mmol_per_gDW_per_hr"/>
            <parameter id="OBJECTIVE_COEFFICIENT" value="0"/>
            <parameter id="FLUX_VALUE" value="0.5" units="mmol_per_gDW_per_hr"/>
          </listOfParameters>
        </kineticLaw>
      </reaction>
      <reaction id="Rxn_169" name="NADPH + beta-keto-C52-acyl-ACP --[fabG4]--&gt; D-3-hydroxy-C52-acyl-ACP + NADP" reversible="false">
        <notes>
          <html xmlns="http://www.w3.org/1999/xhtml">
            <p>GENE_ASSOCIATION: Rv0242</p>
            <p>GENE_LIST: Rv0242</p>
          </html>
        </notes>
        <listOfReactants>
          <speciesReference species="beta_keto_C52_acyl_ACP"/>
          <speciesReference species="NADPH"/>
        </listOfReactants>
        <listOfProducts>
          <speciesReference species="D_3_hydroxy_C52_acyl_ACP"/>
          <speciesReference species="NADP"/>
        </listOfProducts>
        <kineticLaw>
          <math xmlns="http://www.w3.org/1998/Math/MathML">
            <ci> FLUX_VALUE </ci>
          </math>
          <listOfParameters>
            <parameter id="LOWER_BOUND" value="0" units="mmol_per_gDW_per_hr"/>
            <parameter id="UPPER_BOUND" value="1" units="mmol_per_gDW_per_hr"/>
            <parameter id="OBJECTIVE_COEFFICIENT" value="0"/>
            <parameter id="FLUX_VALUE" value="0.5" units="mmol_per_gDW_per_hr"/>
          </listOfParameters>
        </kineticLaw>
      </reaction>
      <reaction id="Rxn_170" name="D-3-hydroxy-C52-acyl-ACP --[UNK1]--&gt; trans-delta-2-enoyl-C52-acyl-ACP + H2O" reversible="false">
        <notes>
          <html xmlns="http://www.w3.org/1999/xhtml">
            <p>GENE_ASSOCIATION: Rv0636 AND Rv0637</p>
            <p>GENE_LIST: Rv0636 Rv0637</p>
          </html>
        </notes>
        <listOfReactants>
          <speciesReference species="D_3_hydroxy_C52_acyl_ACP"/>
        </listOfReactants>
        <listOfProducts>
          <speciesReference species="trans_delta_2_enoyl_C52_acyl_ACP"/>
          <speciesReference species="H2O"/>
        </listOfProducts>
        <kineticLaw>
          <math xmlns="http://www.w3.org/1998/Math/MathML">
            <ci> FLUX_VALUE </ci>
          </math>
          <listOfParameters>
            <parameter id="LOWER_BOUND" value="0" units="mmol_per_gDW_per_hr"/>
            <parameter id="UPPER_BOUND" value="1" units="mmol_per_gDW_per_hr"/>
            <parameter id="OBJECTIVE_COEFFICIENT" value="0"/>
            <parameter id="FLUX_VALUE" value="0.5" units="mmol_per_gDW_per_hr"/>
          </listOfParameters>
        </kineticLaw>
      </reaction>
      <reaction id="Rxn_171" name="NADH + trans-delta-2-enoyl-C52-acyl-ACP --[inhA]--&gt; C52-acyl-ACP + NAD" reversible="false">
        <notes>
          <html xmlns="http://www.w3.org/1999/xhtml">
            <p>GENE_ASSOCIATION: Rv1484</p>
            <p>GENE_LIST: Rv1484</p>
          </html>
        </notes>
        <listOfReactants>
          <speciesReference species="trans_delta_2_enoyl_C52_acyl_ACP"/>
          <speciesReference species="NADH"/>
        </listOfReactants>
        <listOfProducts>
          <speciesReference species="C52_acyl_ACP"/>
          <speciesReference species="NAD"/>
        </listOfProducts>
        <kineticLaw>
          <math xmlns="http://www.w3.org/1998/Math/MathML">
            <ci> FLUX_VALUE </ci>
          </math>
          <listOfParameters>
            <parameter id="LOWER_BOUND" value="0" units="mmol_per_gDW_per_hr"/>
            <parameter id="UPPER_BOUND" value="1" units="mmol_per_gDW_per_hr"/>
            <parameter id="OBJECTIVE_COEFFICIENT" value="0"/>
            <parameter id="FLUX_VALUE" value="0.5" units="mmol_per_gDW_per_hr"/>
          </listOfParameters>
        </kineticLaw>
      </reaction>
      <reaction id="Rxn_172" name="C52-acyl-ACP + malonyl-ACP --[kasA kasB]--&gt; [acyl-carrier-protein] + beta-keto-C54-acyl-ACP + CO2" reversible="false">
        <notes>
          <html xmlns="http://www.w3.org/1999/xhtml">
            <p>GENE_ASSOCIATION: Rv2245 OR Rv2246</p>
            <p>GENE_LIST: Rv2245 Rv2246</p>
          </html>
        </notes>
        <listOfReactants>
          <speciesReference species="malonyl_ACP"/>
          <speciesReference species="C52_acyl_ACP"/>
        </listOfReactants>
        <listOfProducts>
          <speciesReference species="beta_keto_C54_acyl_ACP"/>
          <speciesReference species="CO2"/>
          <speciesReference species="acyl_carrier_protein"/>
        </listOfProducts>
        <kineticLaw>
          <math xmlns="http://www.w3.org/1998/Math/MathML">
            <ci> FLUX_VALUE </ci>
          </math>
          <listOfParameters>
            <parameter id="LOWER_BOUND" value="0" units="mmol_per_gDW_per_hr"/>
            <parameter id="UPPER_BOUND" value="1" units="mmol_per_gDW_per_hr"/>
            <parameter id="OBJECTIVE_COEFFICIENT" value="0"/>
            <parameter id="FLUX_VALUE" value="0.5" units="mmol_per_gDW_per_hr"/>
          </listOfParameters>
        </kineticLaw>
      </reaction>
      <reaction id="Rxn_173" name="NADPH + beta-keto-C54-acyl-ACP --[fabG1/mabA]--&gt; D-3-hydroxy-C54-acyl-ACP + NADP" reversible="false">
        <notes>
          <html xmlns="http://www.w3.org/1999/xhtml">
            <p>GENE_ASSOCIATION: Rv1483</p>
            <p>GENE_LIST: Rv1483</p>
          </html>
        </notes>
        <listOfReactants>
          <speciesReference species="beta_keto_C54_acyl_ACP"/>
          <speciesReference species="NADPH"/>
        </listOfReactants>
        <listOfProducts>
          <speciesReference species="D_3_hydroxy_C54_acyl_ACP"/>
          <speciesReference species="NADP"/>
        </listOfProducts>
        <kineticLaw>
          <math xmlns="http://www.w3.org/1998/Math/MathML">
            <ci> FLUX_VALUE </ci>
          </math>
          <listOfParameters>
            <parameter id="LOWER_BOUND" value="0" units="mmol_per_gDW_per_hr"/>
            <parameter id="UPPER_BOUND" value="1" units="mmol_per_gDW_per_hr"/>
            <parameter id="OBJECTIVE_COEFFICIENT" value="0"/>
            <parameter id="FLUX_VALUE" value="0.5" units="mmol_per_gDW_per_hr"/>
          </listOfParameters>
        </kineticLaw>
      </reaction>
      <reaction id="Rxn_174" name="NADPH + beta-keto-C54-acyl-ACP --[fabG2]--&gt; D-3-hydroxy-C54-acyl-ACP + NADP" reversible="false">
        <notes>
          <html xmlns="http://www.w3.org/1999/xhtml">
            <p>GENE_ASSOCIATION: Rv1350</p>
            <p>GENE_LIST: Rv1350</p>
          </html>
        </notes>
        <listOfReactants>
          <speciesReference species="beta_keto_C54_acyl_ACP"/>
          <speciesReference species="NADPH"/>
        </listOfReactants>
        <listOfProducts>
          <speciesReference species="D_3_hydroxy_C54_acyl_ACP"/>
          <speciesReference species="NADP"/>
        </listOfProducts>
        <kineticLaw>
          <math xmlns="http://www.w3.org/1998/Math/MathML">
            <ci> FLUX_VALUE </ci>
          </math>
          <listOfParameters>
            <parameter id="LOWER_BOUND" value="0" units="mmol_per_gDW_per_hr"/>
            <parameter id="UPPER_BOUND" value="1" units="mmol_per_gDW_per_hr"/>
            <parameter id="OBJECTIVE_COEFFICIENT" value="0"/>
            <parameter id="FLUX_VALUE" value="0.5" units="mmol_per_gDW_per_hr"/>
          </listOfParameters>
        </kineticLaw>
      </reaction>
      <reaction id="Rxn_175" name="NADPH + beta-keto-C54-acyl-ACP --[fabG4]--&gt; D-3-hydroxy-C54-acyl-ACP + NADP" reversible="false">
        <notes>
          <html xmlns="http://www.w3.org/1999/xhtml">
            <p>GENE_ASSOCIATION: Rv0242</p>
            <p>GENE_LIST: Rv0242</p>
          </html>
        </notes>
        <listOfReactants>
          <speciesReference species="beta_keto_C54_acyl_ACP"/>
          <speciesReference species="NADPH"/>
        </listOfReactants>
        <listOfProducts>
          <speciesReference species="D_3_hydroxy_C54_acyl_ACP"/>
          <speciesReference species="NADP"/>
        </listOfProducts>
        <kineticLaw>
          <math xmlns="http://www.w3.org/1998/Math/MathML">
            <ci> FLUX_VALUE </ci>
          </math>
          <listOfParameters>
            <parameter id="LOWER_BOUND" value="0" units="mmol_per_gDW_per_hr"/>
            <parameter id="UPPER_BOUND" value="1" units="mmol_per_gDW_per_hr"/>
            <parameter id="OBJECTIVE_COEFFICIENT" value="0"/>
            <parameter id="FLUX_VALUE" value="0.5" units="mmol_per_gDW_per_hr"/>
          </listOfParameters>
        </kineticLaw>
      </reaction>
      <reaction id="Rxn_176" name="D-3-hydroxy-C54-acyl-ACP --[UNK1]--&gt; trans-delta-2-enoyl-C54-acyl-ACP + H2O" reversible="false">
        <notes>
          <html xmlns="http://www.w3.org/1999/xhtml">
            <p>GENE_ASSOCIATION: Rv0636 AND Rv0637</p>
            <p>GENE_LIST: Rv0636 Rv0637</p>
          </html>
        </notes>
        <listOfReactants>
          <speciesReference species="D_3_hydroxy_C54_acyl_ACP"/>
        </listOfReactants>
        <listOfProducts>
          <speciesReference species="trans_delta_2_enoyl_C54_acyl_ACP"/>
          <speciesReference species="H2O"/>
        </listOfProducts>
        <kineticLaw>
          <math xmlns="http://www.w3.org/1998/Math/MathML">
            <ci> FLUX_VALUE </ci>
          </math>
          <listOfParameters>
            <parameter id="LOWER_BOUND" value="0" units="mmol_per_gDW_per_hr"/>
            <parameter id="UPPER_BOUND" value="1" units="mmol_per_gDW_per_hr"/>
            <parameter id="OBJECTIVE_COEFFICIENT" value="0"/>
            <parameter id="FLUX_VALUE" value="0.5" units="mmol_per_gDW_per_hr"/>
          </listOfParameters>
        </kineticLaw>
      </reaction>
      <reaction id="Rxn_177" name="NADH + trans-delta-2-enoyl-C54-acyl-ACP --[inhA]--&gt; C54-acyl-ACP + NAD" reversible="false">
        <notes>
          <html xmlns="http://www.w3.org/1999/xhtml">
            <p>GENE_ASSOCIATION: Rv1484</p>
            <p>GENE_LIST: Rv1484</p>
          </html>
        </notes>
        <listOfReactants>
          <speciesReference species="trans_delta_2_enoyl_C54_acyl_ACP"/>
          <speciesReference species="NADH"/>
        </listOfReactants>
        <listOfProducts>
          <speciesReference species="C54_acyl_ACP"/>
          <speciesReference species="NAD"/>
        </listOfProducts>
        <kineticLaw>
          <math xmlns="http://www.w3.org/1998/Math/MathML">
            <ci> FLUX_VALUE </ci>
          </math>
          <listOfParameters>
            <parameter id="LOWER_BOUND" value="0" units="mmol_per_gDW_per_hr"/>
            <parameter id="UPPER_BOUND" value="1" units="mmol_per_gDW_per_hr"/>
            <parameter id="OBJECTIVE_COEFFICIENT" value="0"/>
            <parameter id="FLUX_VALUE" value="0.5" units="mmol_per_gDW_per_hr"/>
          </listOfParameters>
        </kineticLaw>
      </reaction>
      <reaction id="Rxn_178" name="C54-acyl-ACP + malonyl-ACP --[kasA kasB]--&gt; [acyl-carrier-protein] + beta-keto-C56-acyl-ACP + CO2" reversible="false">
        <notes>
          <html xmlns="http://www.w3.org/1999/xhtml">
            <p>GENE_ASSOCIATION: Rv2245 OR Rv2246</p>
            <p>GENE_LIST: Rv2245 Rv2246</p>
          </html>
        </notes>
        <listOfReactants>
          <speciesReference species="malonyl_ACP"/>
          <speciesReference species="C54_acyl_ACP"/>
        </listOfReactants>
        <listOfProducts>
          <speciesReference species="beta_keto_C56_acyl_ACP"/>
          <speciesReference species="CO2"/>
          <speciesReference species="acyl_carrier_protein"/>
        </listOfProducts>
        <kineticLaw>
          <math xmlns="http://www.w3.org/1998/Math/MathML">
            <ci> FLUX_VALUE </ci>
          </math>
          <listOfParameters>
            <parameter id="LOWER_BOUND" value="0" units="mmol_per_gDW_per_hr"/>
            <parameter id="UPPER_BOUND" value="1" units="mmol_per_gDW_per_hr"/>
            <parameter id="OBJECTIVE_COEFFICIENT" value="0"/>
            <parameter id="FLUX_VALUE" value="0.5" units="mmol_per_gDW_per_hr"/>
          </listOfParameters>
        </kineticLaw>
      </reaction>
      <reaction id="Rxn_179" name="NADPH + beta-keto-C56-acyl-ACP --[fabG1/mabA]--&gt; D-3-hydroxy-C56-acyl-ACP + NADP" reversible="false">
        <notes>
          <html xmlns="http://www.w3.org/1999/xhtml">
            <p>GENE_ASSOCIATION: Rv1483</p>
            <p>GENE_LIST: Rv1483</p>
          </html>
        </notes>
        <listOfReactants>
          <speciesReference species="beta_keto_C56_acyl_ACP"/>
          <speciesReference species="NADPH"/>
        </listOfReactants>
        <listOfProducts>
          <speciesReference species="D_3_hydroxy_C56_acyl_ACP"/>
          <speciesReference species="NADP"/>
        </listOfProducts>
        <kineticLaw>
          <math xmlns="http://www.w3.org/1998/Math/MathML">
            <ci> FLUX_VALUE </ci>
          </math>
          <listOfParameters>
            <parameter id="LOWER_BOUND" value="0" units="mmol_per_gDW_per_hr"/>
            <parameter id="UPPER_BOUND" value="1" units="mmol_per_gDW_per_hr"/>
            <parameter id="OBJECTIVE_COEFFICIENT" value="0"/>
            <parameter id="FLUX_VALUE" value="0.5" units="mmol_per_gDW_per_hr"/>
          </listOfParameters>
        </kineticLaw>
      </reaction>
      <reaction id="Rxn_180" name="NADPH + beta-keto-C56-acyl-ACP --[fabG2]--&gt; D-3-hydroxy-C56-acyl-ACP + NADP" reversible="false">
        <notes>
          <html xmlns="http://www.w3.org/1999/xhtml">
            <p>GENE_ASSOCIATION: Rv1350</p>
            <p>GENE_LIST: Rv1350</p>
          </html>
        </notes>
        <listOfReactants>
          <speciesReference species="beta_keto_C56_acyl_ACP"/>
          <speciesReference species="NADPH"/>
        </listOfReactants>
        <listOfProducts>
          <speciesReference species="D_3_hydroxy_C56_acyl_ACP"/>
          <speciesReference species="NADP"/>
        </listOfProducts>
        <kineticLaw>
          <math xmlns="http://www.w3.org/1998/Math/MathML">
            <ci> FLUX_VALUE </ci>
          </math>
          <listOfParameters>
            <parameter id="LOWER_BOUND" value="0" units="mmol_per_gDW_per_hr"/>
            <parameter id="UPPER_BOUND" value="1" units="mmol_per_gDW_per_hr"/>
            <parameter id="OBJECTIVE_COEFFICIENT" value="0"/>
            <parameter id="FLUX_VALUE" value="0.5" units="mmol_per_gDW_per_hr"/>
          </listOfParameters>
        </kineticLaw>
      </reaction>
      <reaction id="Rxn_181" name="NADPH + beta-keto-C56-acyl-ACP --[fabG4]--&gt; D-3-hydroxy-C56-acyl-ACP + NADP" reversible="false">
        <notes>
          <html xmlns="http://www.w3.org/1999/xhtml">
            <p>GENE_ASSOCIATION: Rv0242</p>
            <p>GENE_LIST: Rv0242</p>
          </html>
        </notes>
        <listOfReactants>
          <speciesReference species="beta_keto_C56_acyl_ACP"/>
          <speciesReference species="NADPH"/>
        </listOfReactants>
        <listOfProducts>
          <speciesReference species="D_3_hydroxy_C56_acyl_ACP"/>
          <speciesReference species="NADP"/>
        </listOfProducts>
        <kineticLaw>
          <math xmlns="http://www.w3.org/1998/Math/MathML">
            <ci> FLUX_VALUE </ci>
          </math>
          <listOfParameters>
            <parameter id="LOWER_BOUND" value="0" units="mmol_per_gDW_per_hr"/>
            <parameter id="UPPER_BOUND" value="1" units="mmol_per_gDW_per_hr"/>
            <parameter id="OBJECTIVE_COEFFICIENT" value="0"/>
            <parameter id="FLUX_VALUE" value="0.5" units="mmol_per_gDW_per_hr"/>
          </listOfParameters>
        </kineticLaw>
      </reaction>
      <reaction id="Rxn_182" name="D-3-hydroxy-C56-acyl-ACP --[UNK1]--&gt; trans-delta-2-enoyl-C56-acyl-ACP + H2O" reversible="false">
        <notes>
          <html xmlns="http://www.w3.org/1999/xhtml">
            <p>GENE_ASSOCIATION: Rv0636 AND Rv0637</p>
            <p>GENE_LIST: Rv0636 Rv0637</p>
          </html>
        </notes>
        <listOfReactants>
          <speciesReference species="D_3_hydroxy_C56_acyl_ACP"/>
        </listOfReactants>
        <listOfProducts>
          <speciesReference species="trans_delta_2_enoyl_C56_acyl_ACP"/>
          <speciesReference species="H2O"/>
        </listOfProducts>
        <kineticLaw>
          <math xmlns="http://www.w3.org/1998/Math/MathML">
            <ci> FLUX_VALUE </ci>
          </math>
          <listOfParameters>
            <parameter id="LOWER_BOUND" value="0" units="mmol_per_gDW_per_hr"/>
            <parameter id="UPPER_BOUND" value="1" units="mmol_per_gDW_per_hr"/>
            <parameter id="OBJECTIVE_COEFFICIENT" value="0"/>
            <parameter id="FLUX_VALUE" value="0.5" units="mmol_per_gDW_per_hr"/>
          </listOfParameters>
        </kineticLaw>
      </reaction>
      <reaction id="Rxn_183" name="NADH + trans-delta-2-enoyl-C56-acyl-ACP --[inhA]--&gt; C56-acyl-ACP + NAD" reversible="false">
        <notes>
          <html xmlns="http://www.w3.org/1999/xhtml">
            <p>GENE_ASSOCIATION: Rv1484</p>
            <p>GENE_LIST: Rv1484</p>
          </html>
        </notes>
        <listOfReactants>
          <speciesReference species="trans_delta_2_enoyl_C56_acyl_ACP"/>
          <speciesReference species="NADH"/>
        </listOfReactants>
        <listOfProducts>
          <speciesReference species="C56_acyl_ACP"/>
          <speciesReference species="NAD"/>
        </listOfProducts>
        <kineticLaw>
          <math xmlns="http://www.w3.org/1998/Math/MathML">
            <ci> FLUX_VALUE </ci>
          </math>
          <listOfParameters>
            <parameter id="LOWER_BOUND" value="0" units="mmol_per_gDW_per_hr"/>
            <parameter id="UPPER_BOUND" value="1" units="mmol_per_gDW_per_hr"/>
            <parameter id="OBJECTIVE_COEFFICIENT" value="0"/>
            <parameter id="FLUX_VALUE" value="0.5" units="mmol_per_gDW_per_hr"/>
          </listOfParameters>
        </kineticLaw>
      </reaction>
      <reaction id="Rxn_184" name="C56-acyl-ACP + malonyl-ACP --[kasA kasB]--&gt; [acyl-carrier-protein] + beta-keto-C58-acyl-ACP + CO2" reversible="false">
        <notes>
          <html xmlns="http://www.w3.org/1999/xhtml">
            <p>GENE_ASSOCIATION: Rv2245 OR Rv2246</p>
            <p>GENE_LIST: Rv2245 Rv2246</p>
          </html>
        </notes>
        <listOfReactants>
          <speciesReference species="malonyl_ACP"/>
          <speciesReference species="C56_acyl_ACP"/>
        </listOfReactants>
        <listOfProducts>
          <speciesReference species="beta_keto_C58_acyl_ACP"/>
          <speciesReference species="CO2"/>
          <speciesReference species="acyl_carrier_protein"/>
        </listOfProducts>
        <kineticLaw>
          <math xmlns="http://www.w3.org/1998/Math/MathML">
            <ci> FLUX_VALUE </ci>
          </math>
          <listOfParameters>
            <parameter id="LOWER_BOUND" value="0" units="mmol_per_gDW_per_hr"/>
            <parameter id="UPPER_BOUND" value="1" units="mmol_per_gDW_per_hr"/>
            <parameter id="OBJECTIVE_COEFFICIENT" value="0"/>
            <parameter id="FLUX_VALUE" value="0.5" units="mmol_per_gDW_per_hr"/>
          </listOfParameters>
        </kineticLaw>
      </reaction>
      <reaction id="Rxn_185" name="NADPH + beta-keto-C58-acyl-ACP --[fabG1/mabA]--&gt; D-3-hydroxy-C58-acyl-ACP + NADP" reversible="false">
        <notes>
          <html xmlns="http://www.w3.org/1999/xhtml">
            <p>GENE_ASSOCIATION: Rv1483</p>
            <p>GENE_LIST: Rv1483</p>
          </html>
        </notes>
        <listOfReactants>
          <speciesReference species="beta_keto_C58_acyl_ACP"/>
          <speciesReference species="NADPH"/>
        </listOfReactants>
        <listOfProducts>
          <speciesReference species="D_3_hydroxy_C58_acyl_ACP"/>
          <speciesReference species="NADP"/>
        </listOfProducts>
        <kineticLaw>
          <math xmlns="http://www.w3.org/1998/Math/MathML">
            <ci> FLUX_VALUE </ci>
          </math>
          <listOfParameters>
            <parameter id="LOWER_BOUND" value="0" units="mmol_per_gDW_per_hr"/>
            <parameter id="UPPER_BOUND" value="1" units="mmol_per_gDW_per_hr"/>
            <parameter id="OBJECTIVE_COEFFICIENT" value="0"/>
            <parameter id="FLUX_VALUE" value="0.5" units="mmol_per_gDW_per_hr"/>
          </listOfParameters>
        </kineticLaw>
      </reaction>
      <reaction id="Rxn_186" name="NADPH + beta-keto-C58-acyl-ACP --[fabG2]--&gt; D-3-hydroxy-C58-acyl-ACP + NADP" reversible="false">
        <notes>
          <html xmlns="http://www.w3.org/1999/xhtml">
            <p>GENE_ASSOCIATION: Rv1350</p>
            <p>GENE_LIST: Rv1350</p>
          </html>
        </notes>
        <listOfReactants>
          <speciesReference species="beta_keto_C58_acyl_ACP"/>
          <speciesReference species="NADPH"/>
        </listOfReactants>
        <listOfProducts>
          <speciesReference species="D_3_hydroxy_C58_acyl_ACP"/>
          <speciesReference species="NADP"/>
        </listOfProducts>
        <kineticLaw>
          <math xmlns="http://www.w3.org/1998/Math/MathML">
            <ci> FLUX_VALUE </ci>
          </math>
          <listOfParameters>
            <parameter id="LOWER_BOUND" value="0" units="mmol_per_gDW_per_hr"/>
            <parameter id="UPPER_BOUND" value="1" units="mmol_per_gDW_per_hr"/>
            <parameter id="OBJECTIVE_COEFFICIENT" value="0"/>
            <parameter id="FLUX_VALUE" value="0.5" units="mmol_per_gDW_per_hr"/>
          </listOfParameters>
        </kineticLaw>
      </reaction>
      <reaction id="Rxn_187" name="NADPH + beta-keto-C58-acyl-ACP --[fabG4]--&gt; D-3-hydroxy-C58-acyl-ACP + NADP" reversible="false">
        <notes>
          <html xmlns="http://www.w3.org/1999/xhtml">
            <p>GENE_ASSOCIATION: Rv0242</p>
            <p>GENE_LIST: Rv0242</p>
          </html>
        </notes>
        <listOfReactants>
          <speciesReference species="beta_keto_C58_acyl_ACP"/>
          <speciesReference species="NADPH"/>
        </listOfReactants>
        <listOfProducts>
          <speciesReference species="D_3_hydroxy_C58_acyl_ACP"/>
          <speciesReference species="NADP"/>
        </listOfProducts>
        <kineticLaw>
          <math xmlns="http://www.w3.org/1998/Math/MathML">
            <ci> FLUX_VALUE </ci>
          </math>
          <listOfParameters>
            <parameter id="LOWER_BOUND" value="0" units="mmol_per_gDW_per_hr"/>
            <parameter id="UPPER_BOUND" value="1" units="mmol_per_gDW_per_hr"/>
            <parameter id="OBJECTIVE_COEFFICIENT" value="0"/>
            <parameter id="FLUX_VALUE" value="0.5" units="mmol_per_gDW_per_hr"/>
          </listOfParameters>
        </kineticLaw>
      </reaction>
      <reaction id="Rxn_188" name="D-3-hydroxy-C58-acyl-ACP --[UNK1]--&gt; trans-delta-2-enoyl-C58-acyl-ACP + H2O" reversible="false">
        <notes>
          <html xmlns="http://www.w3.org/1999/xhtml">
            <p>GENE_ASSOCIATION: Rv0636 AND Rv0637</p>
            <p>GENE_LIST: Rv0636 Rv0637</p>
          </html>
        </notes>
        <listOfReactants>
          <speciesReference species="D_3_hydroxy_C58_acyl_ACP"/>
        </listOfReactants>
        <listOfProducts>
          <speciesReference species="trans_delta_2_enoyl_C58_acyl_ACP"/>
          <speciesReference species="H2O"/>
        </listOfProducts>
        <kineticLaw>
          <math xmlns="http://www.w3.org/1998/Math/MathML">
            <ci> FLUX_VALUE </ci>
          </math>
          <listOfParameters>
            <parameter id="LOWER_BOUND" value="0" units="mmol_per_gDW_per_hr"/>
            <parameter id="UPPER_BOUND" value="1" units="mmol_per_gDW_per_hr"/>
            <parameter id="OBJECTIVE_COEFFICIENT" value="0"/>
            <parameter id="FLUX_VALUE" value="0.5" units="mmol_per_gDW_per_hr"/>
          </listOfParameters>
        </kineticLaw>
      </reaction>
      <reaction id="Rxn_189" name="NADH + trans-delta-2-enoyl-C58-acyl-ACP --[inhA]--&gt; C58-acyl-ACP + NAD" reversible="false">
        <notes>
          <html xmlns="http://www.w3.org/1999/xhtml">
            <p>GENE_ASSOCIATION: Rv1484</p>
            <p>GENE_LIST: Rv1484</p>
          </html>
        </notes>
        <listOfReactants>
          <speciesReference species="trans_delta_2_enoyl_C58_acyl_ACP"/>
          <speciesReference species="NADH"/>
        </listOfReactants>
        <listOfProducts>
          <speciesReference species="C58_acyl_ACP"/>
          <speciesReference species="NAD"/>
        </listOfProducts>
        <kineticLaw>
          <math xmlns="http://www.w3.org/1998/Math/MathML">
            <ci> FLUX_VALUE </ci>
          </math>
          <listOfParameters>
            <parameter id="LOWER_BOUND" value="0" units="mmol_per_gDW_per_hr"/>
            <parameter id="UPPER_BOUND" value="1" units="mmol_per_gDW_per_hr"/>
            <parameter id="OBJECTIVE_COEFFICIENT" value="0"/>
            <parameter id="FLUX_VALUE" value="0.5" units="mmol_per_gDW_per_hr"/>
          </listOfParameters>
        </kineticLaw>
      </reaction>
      <reaction id="Rxn_190" name="C52-acyl-ACP + NADP --[desA1 desA2 desA3]--&gt; cis-delta-2-19,31-enoyl-C52-acyl-ACP + NADPH" reversible="false">
        <notes>
          <html xmlns="http://www.w3.org/1999/xhtml">
            <p>GENE_ASSOCIATION: Rv1094 OR Rv0824 OR Rv3229</p>
            <p>GENE_LIST: Rv0824 Rv1094 Rv3229</p>
          </html>
        </notes>
        <listOfReactants>
          <speciesReference species="C52_acyl_ACP"/>
          <speciesReference species="NADP"/>
        </listOfReactants>
        <listOfProducts>
          <speciesReference species="cis_delta_2_19_31_enoyl_C52_acyl_ACP"/>
          <speciesReference species="NADPH"/>
        </listOfProducts>
        <kineticLaw>
          <math xmlns="http://www.w3.org/1998/Math/MathML">
            <ci> FLUX_VALUE </ci>
          </math>
          <listOfParameters>
            <parameter id="LOWER_BOUND" value="0" units="mmol_per_gDW_per_hr"/>
            <parameter id="UPPER_BOUND" value="1" units="mmol_per_gDW_per_hr"/>
            <parameter id="OBJECTIVE_COEFFICIENT" value="0"/>
            <parameter id="FLUX_VALUE" value="0.5" units="mmol_per_gDW_per_hr"/>
          </listOfParameters>
        </kineticLaw>
      </reaction>
      <reaction id="Rxn_191" name="C54-acyl-ACP + NADP --[desA1 desA2 desA3]--&gt; cis-delta-2-19,37-enoyl-C54-acyl-ACP + NADPH" reversible="false">
        <notes>
          <html xmlns="http://www.w3.org/1999/xhtml">
            <p>GENE_ASSOCIATION: Rv1094 OR Rv0824 OR Rv3229</p>
            <p>GENE_LIST: Rv0824 Rv1094 Rv3229</p>
          </html>
        </notes>
        <listOfReactants>
          <speciesReference species="C54_acyl_ACP"/>
          <speciesReference species="NADP"/>
        </listOfReactants>
        <listOfProducts>
          <speciesReference species="cis_delta_2_19_37_enoyl_C54_acyl_ACP"/>
          <speciesReference species="NADPH"/>
        </listOfProducts>
        <kineticLaw>
          <math xmlns="http://www.w3.org/1998/Math/MathML">
            <ci> FLUX_VALUE </ci>
          </math>
          <listOfParameters>
            <parameter id="LOWER_BOUND" value="0" units="mmol_per_gDW_per_hr"/>
            <parameter id="UPPER_BOUND" value="1" units="mmol_per_gDW_per_hr"/>
            <parameter id="OBJECTIVE_COEFFICIENT" value="0"/>
            <parameter id="FLUX_VALUE" value="0.5" units="mmol_per_gDW_per_hr"/>
          </listOfParameters>
        </kineticLaw>
      </reaction>
      <reaction id="Rxn_192" name="C58-acyl-ACP + NADP --[desA1 desA2 desA3]--&gt; cis-delta-2-19,37-enoyl-C58-acyl-ACP + NADPH" reversible="false">
        <notes>
          <html xmlns="http://www.w3.org/1999/xhtml">
            <p>GENE_ASSOCIATION: Rv1094 OR Rv0824 OR Rv3229</p>
            <p>GENE_LIST: Rv0824 Rv1094 Rv3229</p>
          </html>
        </notes>
        <listOfReactants>
          <speciesReference species="C58_acyl_ACP"/>
          <speciesReference species="NADP"/>
        </listOfReactants>
        <listOfProducts>
          <speciesReference species="cis_delta_2_19_37_enoyl_C58_acyl_ACP"/>
          <speciesReference species="NADPH"/>
        </listOfProducts>
        <kineticLaw>
          <math xmlns="http://www.w3.org/1998/Math/MathML">
            <ci> FLUX_VALUE </ci>
          </math>
          <listOfParameters>
            <parameter id="LOWER_BOUND" value="0" units="mmol_per_gDW_per_hr"/>
            <parameter id="UPPER_BOUND" value="1" units="mmol_per_gDW_per_hr"/>
            <parameter id="OBJECTIVE_COEFFICIENT" value="0"/>
            <parameter id="FLUX_VALUE" value="0.5" units="mmol_per_gDW_per_hr"/>
          </listOfParameters>
        </kineticLaw>
      </reaction>
      <reaction id="Rxn_193" name="cis-delta-2-19,31-enoyl-C52-acyl-ACP + S-adenosyl-L-methionine --[mmaA2]--&gt; cis-delta-1-31-enoyl-19-cp-C53-acyl-ACP + S-adenosyl-L-homocysteine" reversible="false">
        <notes>
          <html xmlns="http://www.w3.org/1999/xhtml">
            <p>GENE_ASSOCIATION: Rv0644</p>
            <p>GENE_LIST: Rv0644</p>
          </html>
        </notes>
        <listOfReactants>
          <speciesReference species="cis_delta_2_19_31_enoyl_C52_acyl_ACP"/>
          <speciesReference species="S_adenosyl_L_methionine"/>
        </listOfReactants>
        <listOfProducts>
          <speciesReference species="cis_delta_1_31_enoyl_19_cp_C53_acyl_ACP"/>
          <speciesReference species="S_adenosyl_L_homocysteine"/>
        </listOfProducts>
        <kineticLaw>
          <math xmlns="http://www.w3.org/1998/Math/MathML">
            <ci> FLUX_VALUE </ci>
          </math>
          <listOfParameters>
            <parameter id="LOWER_BOUND" value="0" units="mmol_per_gDW_per_hr"/>
            <parameter id="UPPER_BOUND" value="1" units="mmol_per_gDW_per_hr"/>
            <parameter id="OBJECTIVE_COEFFICIENT" value="0"/>
            <parameter id="FLUX_VALUE" value="0.5" units="mmol_per_gDW_per_hr"/>
          </listOfParameters>
        </kineticLaw>
      </reaction>
      <reaction id="Rxn_194" name="cis-delta-1-31-enoyl-19-cp-C53-acyl-ACP + S-adenosyl-L-methionine --[pcaA]--&gt; 19,31-cp-C54-acyl-ACP + S-adenosyl-L-homocysteine" reversible="false">
        <notes>
          <html xmlns="http://www.w3.org/1999/xhtml">
            <p>GENE_ASSOCIATION: Rv0470</p>
            <p>GENE_LIST: Rv0470</p>
          </html>
        </notes>
        <listOfReactants>
          <speciesReference species="cis_delta_1_31_enoyl_19_cp_C53_acyl_ACP"/>
          <speciesReference species="S_adenosyl_L_methionine"/>
        </listOfReactants>
        <listOfProducts>
          <speciesReference species="19_31_cp_C54_acyl_ACP"/>
          <speciesReference species="S_adenosyl_L_homocysteine"/>
        </listOfProducts>
        <kineticLaw>
          <math xmlns="http://www.w3.org/1998/Math/MathML">
            <ci> FLUX_VALUE </ci>
          </math>
          <listOfParameters>
            <parameter id="LOWER_BOUND" value="0" units="mmol_per_gDW_per_hr"/>
            <parameter id="UPPER_BOUND" value="1" units="mmol_per_gDW_per_hr"/>
            <parameter id="OBJECTIVE_COEFFICIENT" value="0"/>
            <parameter id="FLUX_VALUE" value="0.5" units="mmol_per_gDW_per_hr"/>
          </listOfParameters>
        </kineticLaw>
      </reaction>
      <reaction id="Rxn_195" name="19,31-cp-C54-acyl-ACP + ATP --[fadD32]--&gt; 19,31-cp-C54-acyl-ACP-AMP + pyrophosphate" reversible="false">
        <notes>
          <html xmlns="http://www.w3.org/1999/xhtml">
            <p>GENE_ASSOCIATION: Rv3801</p>
            <p>GENE_LIST: Rv3801</p>
          </html>
        </notes>
        <listOfReactants>
          <speciesReference species="19_31_cp_C54_acyl_ACP"/>
          <speciesReference species="ATP"/>
        </listOfReactants>
        <listOfProducts>
          <speciesReference species="19_31_cp_C54_acyl_ACP_AMP"/>
          <speciesReference species="pyrophosphate"/>
        </listOfProducts>
        <kineticLaw>
          <math xmlns="http://www.w3.org/1998/Math/MathML">
            <ci> FLUX_VALUE </ci>
          </math>
          <listOfParameters>
            <parameter id="LOWER_BOUND" value="0" units="mmol_per_gDW_per_hr"/>
            <parameter id="UPPER_BOUND" value="1" units="mmol_per_gDW_per_hr"/>
            <parameter id="OBJECTIVE_COEFFICIENT" value="0"/>
            <parameter id="FLUX_VALUE" value="0.5" units="mmol_per_gDW_per_hr"/>
          </listOfParameters>
        </kineticLaw>
      </reaction>
      <reaction id="Rxn_196" name="C24-acyl-S-CoA + CO2 --[accD4 accD5 accA3]--&gt; 2-carboxyl-C24-acyl-CoA" reversible="false">
        <notes>
          <html xmlns="http://www.w3.org/1999/xhtml">
            <p>GENE_ASSOCIATION: Rv3280 OR Rv3799</p>
            <p>GENE_LIST: Rv3280 Rv3799</p>
          </html>
        </notes>
        <listOfReactants>
          <speciesReference species="C24_acyl_S_CoA"/>
          <speciesReference species="CO2"/>
        </listOfReactants>
        <listOfProducts>
          <speciesReference species="2_carboxyl_C24_acyl_CoA"/>
        </listOfProducts>
        <kineticLaw>
          <math xmlns="http://www.w3.org/1998/Math/MathML">
            <ci> FLUX_VALUE </ci>
          </math>
          <listOfParameters>
            <parameter id="LOWER_BOUND" value="0" units="mmol_per_gDW_per_hr"/>
            <parameter id="UPPER_BOUND" value="1" units="mmol_per_gDW_per_hr"/>
            <parameter id="OBJECTIVE_COEFFICIENT" value="0"/>
            <parameter id="FLUX_VALUE" value="0.5" units="mmol_per_gDW_per_hr"/>
          </listOfParameters>
        </kineticLaw>
      </reaction>
      <reaction id="Rxn_197" name="19,31-cp-C54-acyl-ACP-AMP + 2-carboxyl-C24-acyl-CoA --[pks13]--&gt; alpha-mycolate + AMP + coenzyme-A + [acyl-carrier-protein]" reversible="false">
        <notes>
          <html xmlns="http://www.w3.org/1999/xhtml">
            <p>GENE_ASSOCIATION: Rv3800</p>
            <p>GENE_LIST: Rv3800</p>
          </html>
        </notes>
        <listOfReactants>
          <speciesReference species="19_31_cp_C54_acyl_ACP_AMP"/>
          <speciesReference species="2_carboxyl_C24_acyl_CoA"/>
        </listOfReactants>
        <listOfProducts>
          <speciesReference species="AMP"/>
          <speciesReference species="alpha_mycolate"/>
          <speciesReference species="acyl_carrier_protein"/>
          <speciesReference species="coenzyme_A"/>
        </listOfProducts>
        <kineticLaw>
          <math xmlns="http://www.w3.org/1998/Math/MathML">
            <ci> FLUX_VALUE </ci>
          </math>
          <listOfParameters>
            <parameter id="LOWER_BOUND" value="0" units="mmol_per_gDW_per_hr"/>
            <parameter id="UPPER_BOUND" value="1" units="mmol_per_gDW_per_hr"/>
            <parameter id="OBJECTIVE_COEFFICIENT" value="0"/>
            <parameter id="FLUX_VALUE" value="0.5" units="mmol_per_gDW_per_hr"/>
          </listOfParameters>
        </kineticLaw>
      </reaction>
      <reaction id="Rxn_198" name="cis-delta-2-19,37-enoyl-C54-acyl-ACP + S-adenosyl-L-methionine --[mmaA4]--&gt; cis-delta-37-methyl-hydroxy-C55-acyl-ACP + S-adenosyl-L-homocysteine" reversible="false">
        <notes>
          <html xmlns="http://www.w3.org/1999/xhtml">
            <p>GENE_ASSOCIATION: Rv0642</p>
            <p>GENE_LIST: Rv0642</p>
          </html>
        </notes>
        <listOfReactants>
          <speciesReference species="cis_delta_2_19_37_enoyl_C54_acyl_ACP"/>
          <speciesReference species="S_adenosyl_L_methionine"/>
        </listOfReactants>
        <listOfProducts>
          <speciesReference species="cis_delta_37_methyl_hydroxy_C55_acyl_ACP"/>
          <speciesReference species="S_adenosyl_L_homocysteine"/>
        </listOfProducts>
        <kineticLaw>
          <math xmlns="http://www.w3.org/1998/Math/MathML">
            <ci> FLUX_VALUE </ci>
          </math>
          <listOfParameters>
            <parameter id="LOWER_BOUND" value="0" units="mmol_per_gDW_per_hr"/>
            <parameter id="UPPER_BOUND" value="1" units="mmol_per_gDW_per_hr"/>
            <parameter id="OBJECTIVE_COEFFICIENT" value="0"/>
            <parameter id="FLUX_VALUE" value="0.5" units="mmol_per_gDW_per_hr"/>
          </listOfParameters>
        </kineticLaw>
      </reaction>
      <reaction id="Rxn_199" name="cis-delta-37-methyl-hydroxy-C55-acyl-ACP + S-adenosyl-L-methionine --[mmaA3]--&gt; cis-delta-37-methyl-hydroxymethyl-C56-acyl-ACP + S-adenosyl-L-homocysteine" reversible="false">
        <notes>
          <html xmlns="http://www.w3.org/1999/xhtml">
            <p>GENE_ASSOCIATION: Rv0643</p>
            <p>GENE_LIST: Rv0643</p>
          </html>
        </notes>
        <listOfReactants>
          <speciesReference species="cis_delta_37_methyl_hydroxy_C55_acyl_ACP"/>
          <speciesReference species="S_adenosyl_L_methionine"/>
        </listOfReactants>
        <listOfProducts>
          <speciesReference species="cis_delta_37_methyl_hydroxymethyl_C56_acyl_ACP"/>
          <speciesReference species="S_adenosyl_L_homocysteine"/>
        </listOfProducts>
        <kineticLaw>
          <math xmlns="http://www.w3.org/1998/Math/MathML">
            <ci> FLUX_VALUE </ci>
          </math>
          <listOfParameters>
            <parameter id="LOWER_BOUND" value="0" units="mmol_per_gDW_per_hr"/>
            <parameter id="UPPER_BOUND" value="1" units="mmol_per_gDW_per_hr"/>
            <parameter id="OBJECTIVE_COEFFICIENT" value="0"/>
            <parameter id="FLUX_VALUE" value="0.5" units="mmol_per_gDW_per_hr"/>
          </listOfParameters>
        </kineticLaw>
      </reaction>
      <reaction id="Rxn_200" name="cis-delta-37-methyl-hydroxymethyl-C56-acyl-ACP + S-adenosyl-L-methionine --[mmaA2]--&gt; cis-methoxy-C57-meroacyl-cp-ACP + S-adenosyl-L-homocysteine" reversible="false">
        <notes>
          <html xmlns="http://www.w3.org/1999/xhtml">
            <p>GENE_ASSOCIATION: Rv0644</p>
            <p>GENE_LIST: Rv0644</p>
          </html>
        </notes>
        <listOfReactants>
          <speciesReference species="cis_delta_37_methyl_hydroxymethyl_C56_acyl_ACP"/>
          <speciesReference species="S_adenosyl_L_methionine"/>
        </listOfReactants>
        <listOfProducts>
          <speciesReference species="cis_methoxy_C57_meroacyl_cp_ACP"/>
          <speciesReference species="S_adenosyl_L_homocysteine"/>
        </listOfProducts>
        <kineticLaw>
          <math xmlns="http://www.w3.org/1998/Math/MathML">
            <ci> FLUX_VALUE </ci>
          </math>
          <listOfParameters>
            <parameter id="LOWER_BOUND" value="0" units="mmol_per_gDW_per_hr"/>
            <parameter id="UPPER_BOUND" value="1" units="mmol_per_gDW_per_hr"/>
            <parameter id="OBJECTIVE_COEFFICIENT" value="0"/>
            <parameter id="FLUX_VALUE" value="0.5" units="mmol_per_gDW_per_hr"/>
          </listOfParameters>
        </kineticLaw>
      </reaction>
      <reaction id="Rxn_201" name="cis-delta-37-methyl-hydroxymethyl-C56-acyl-ACP + S-adenosyl-L-methionine --[cmaA2]--&gt; cis-methoxy-C57-meroacyl-cp-ACP + S-adenosyl-L-homocysteine" reversible="false">
        <notes>
          <html xmlns="http://www.w3.org/1999/xhtml">
            <p>GENE_ASSOCIATION: Rv0503</p>
            <p>GENE_LIST: Rv0503</p>
          </html>
        </notes>
        <listOfReactants>
          <speciesReference species="cis_delta_37_methyl_hydroxymethyl_C56_acyl_ACP"/>
          <speciesReference species="S_adenosyl_L_methionine"/>
        </listOfReactants>
        <listOfProducts>
          <speciesReference species="cis_methoxy_C57_meroacyl_cp_ACP"/>
          <speciesReference species="S_adenosyl_L_homocysteine"/>
        </listOfProducts>
        <kineticLaw>
          <math xmlns="http://www.w3.org/1998/Math/MathML">
            <ci> FLUX_VALUE </ci>
          </math>
          <listOfParameters>
            <parameter id="LOWER_BOUND" value="0" units="mmol_per_gDW_per_hr"/>
            <parameter id="UPPER_BOUND" value="1" units="mmol_per_gDW_per_hr"/>
            <parameter id="OBJECTIVE_COEFFICIENT" value="0"/>
            <parameter id="FLUX_VALUE" value="0.5" units="mmol_per_gDW_per_hr"/>
          </listOfParameters>
        </kineticLaw>
      </reaction>
      <reaction id="Rxn_202" name="cis-methoxy-C57-meroacyl-cp-ACP + ATP --[fadD32]--&gt; cis-methoxy-C57-meroacyl-cp-ACP-AMP + pyrophosphate" reversible="false">
        <notes>
          <html xmlns="http://www.w3.org/1999/xhtml">
            <p>GENE_ASSOCIATION: Rv3801</p>
            <p>GENE_LIST: Rv3801</p>
          </html>
        </notes>
        <listOfReactants>
          <speciesReference species="cis_methoxy_C57_meroacyl_cp_ACP"/>
          <speciesReference species="ATP"/>
        </listOfReactants>
        <listOfProducts>
          <speciesReference species="cis_methoxy_C57_meroacyl_cp_ACP_AMP"/>
          <speciesReference species="pyrophosphate"/>
        </listOfProducts>
        <kineticLaw>
          <math xmlns="http://www.w3.org/1998/Math/MathML">
            <ci> FLUX_VALUE </ci>
          </math>
          <listOfParameters>
            <parameter id="LOWER_BOUND" value="0" units="mmol_per_gDW_per_hr"/>
            <parameter id="UPPER_BOUND" value="1" units="mmol_per_gDW_per_hr"/>
            <parameter id="OBJECTIVE_COEFFICIENT" value="0"/>
            <parameter id="FLUX_VALUE" value="0.5" units="mmol_per_gDW_per_hr"/>
          </listOfParameters>
        </kineticLaw>
      </reaction>
      <reaction id="Rxn_203" name="cis-methoxy-C57-meroacyl-cp-ACP-AMP + 2-carboxyl-C24-acyl-CoA --[pks13]--&gt; cis-methoxy-mycolate + AMP + coenzyme-A + [acyl-carrier-protein]" reversible="false">
        <notes>
          <html xmlns="http://www.w3.org/1999/xhtml">
            <p>GENE_ASSOCIATION: Rv3800</p>
            <p>GENE_LIST: Rv3800</p>
          </html>
        </notes>
        <listOfReactants>
          <speciesReference species="cis_methoxy_C57_meroacyl_cp_ACP_AMP"/>
          <speciesReference species="2_carboxyl_C24_acyl_CoA"/>
        </listOfReactants>
        <listOfProducts>
          <speciesReference species="AMP"/>
          <speciesReference species="cis_methoxy_mycolate"/>
          <speciesReference species="acyl_carrier_protein"/>
          <speciesReference species="coenzyme_A"/>
        </listOfProducts>
        <kineticLaw>
          <math xmlns="http://www.w3.org/1998/Math/MathML">
            <ci> FLUX_VALUE </ci>
          </math>
          <listOfParameters>
            <parameter id="LOWER_BOUND" value="0" units="mmol_per_gDW_per_hr"/>
            <parameter id="UPPER_BOUND" value="1" units="mmol_per_gDW_per_hr"/>
            <parameter id="OBJECTIVE_COEFFICIENT" value="0"/>
            <parameter id="FLUX_VALUE" value="0.5" units="mmol_per_gDW_per_hr"/>
          </listOfParameters>
        </kineticLaw>
      </reaction>
      <reaction id="Rxn_204" name="cis-delta-2-19,37-enoyl-C54-acyl-ACP + S-adenosyl-L-methionine --[mmaA1]--&gt; delta-2-cis-19,trans-37-enoyl-methyl-C55-acyl-ACP + S-adenosyl-L-homocysteine" reversible="false">
        <notes>
          <html xmlns="http://www.w3.org/1999/xhtml">
            <p>GENE_ASSOCIATION: Rv0645</p>
            <p>GENE_LIST: Rv0645</p>
          </html>
        </notes>
        <listOfReactants>
          <speciesReference species="cis_delta_2_19_37_enoyl_C54_acyl_ACP"/>
          <speciesReference species="S_adenosyl_L_methionine"/>
        </listOfReactants>
        <listOfProducts>
          <speciesReference species="delta_2_cis_19_trans_37_enoyl_methyl_C55_acyl_ACP"/>
          <speciesReference species="S_adenosyl_L_homocysteine"/>
        </listOfProducts>
        <kineticLaw>
          <math xmlns="http://www.w3.org/1998/Math/MathML">
            <ci> FLUX_VALUE </ci>
          </math>
          <listOfParameters>
            <parameter id="LOWER_BOUND" value="0" units="mmol_per_gDW_per_hr"/>
            <parameter id="UPPER_BOUND" value="1" units="mmol_per_gDW_per_hr"/>
            <parameter id="OBJECTIVE_COEFFICIENT" value="0"/>
            <parameter id="FLUX_VALUE" value="0.5" units="mmol_per_gDW_per_hr"/>
          </listOfParameters>
        </kineticLaw>
      </reaction>
      <reaction id="Rxn_205" name="delta-2-cis-19,trans-37-enoyl-methyl-C55-acyl-ACP + S-adenosyl-L-methionine --[mmaA4]--&gt; trans-delta-37-methyl-hydroxy-C56-acyl-ACP + S-adenosyl-L-homocysteine" reversible="false">
        <notes>
          <html xmlns="http://www.w3.org/1999/xhtml">
            <p>GENE_ASSOCIATION: Rv0642</p>
            <p>GENE_LIST: Rv0642</p>
          </html>
        </notes>
        <listOfReactants>
          <speciesReference species="delta_2_cis_19_trans_37_enoyl_methyl_C55_acyl_ACP"/>
          <speciesReference species="S_adenosyl_L_methionine"/>
        </listOfReactants>
        <listOfProducts>
          <speciesReference species="trans_delta_37_methyl_hydroxy_C56_acyl_ACP"/>
          <speciesReference species="S_adenosyl_L_homocysteine"/>
        </listOfProducts>
        <kineticLaw>
          <math xmlns="http://www.w3.org/1998/Math/MathML">
            <ci> FLUX_VALUE </ci>
          </math>
          <listOfParameters>
            <parameter id="LOWER_BOUND" value="0" units="mmol_per_gDW_per_hr"/>
            <parameter id="UPPER_BOUND" value="1" units="mmol_per_gDW_per_hr"/>
            <parameter id="OBJECTIVE_COEFFICIENT" value="0"/>
            <parameter id="FLUX_VALUE" value="0.5" units="mmol_per_gDW_per_hr"/>
          </listOfParameters>
        </kineticLaw>
      </reaction>
      <reaction id="Rxn_206" name="trans-delta-37-methyl-hydroxy-C56-acyl-ACP + S-adenosyl-L-methionine --[mmaA3]--&gt; trans-delta-37-methyl-hydroxymethyl-C57-acyl-ACP + S-adenosyl-L-homocysteine" reversible="false">
        <notes>
          <html xmlns="http://www.w3.org/1999/xhtml">
            <p>GENE_ASSOCIATION: Rv0643</p>
            <p>GENE_LIST: Rv0643</p>
          </html>
        </notes>
        <listOfReactants>
          <speciesReference species="trans_delta_37_methyl_hydroxy_C56_acyl_ACP"/>
          <speciesReference species="S_adenosyl_L_methionine"/>
        </listOfReactants>
        <listOfProducts>
          <speciesReference species="trans_delta_37_methyl_hydroxymethyl_C57_acyl_ACP"/>
          <speciesReference species="S_adenosyl_L_homocysteine"/>
        </listOfProducts>
        <kineticLaw>
          <math xmlns="http://www.w3.org/1998/Math/MathML">
            <ci> FLUX_VALUE </ci>
          </math>
          <listOfParameters>
            <parameter id="LOWER_BOUND" value="0" units="mmol_per_gDW_per_hr"/>
            <parameter id="UPPER_BOUND" value="1" units="mmol_per_gDW_per_hr"/>
            <parameter id="OBJECTIVE_COEFFICIENT" value="0"/>
            <parameter id="FLUX_VALUE" value="0.5" units="mmol_per_gDW_per_hr"/>
          </listOfParameters>
        </kineticLaw>
      </reaction>
      <reaction id="Rxn_207" name="trans-delta-37-methyl-hydroxymethyl-C57-acyl-ACP + S-adenosyl-L-methionine --[cmaA2]--&gt; trans-methoxy-C58-meroacyl-cp-ACP + S-adenosyl-L-homocysteine" reversible="false">
        <notes>
          <html xmlns="http://www.w3.org/1999/xhtml">
            <p>GENE_ASSOCIATION: Rv0503</p>
            <p>GENE_LIST: Rv0503</p>
          </html>
        </notes>
        <listOfReactants>
          <speciesReference species="trans_delta_37_methyl_hydroxymethyl_C57_acyl_ACP"/>
          <speciesReference species="S_adenosyl_L_methionine"/>
        </listOfReactants>
        <listOfProducts>
          <speciesReference species="trans_methoxy_C58_meroacyl_cp_ACP"/>
          <speciesReference species="S_adenosyl_L_homocysteine"/>
        </listOfProducts>
        <kineticLaw>
          <math xmlns="http://www.w3.org/1998/Math/MathML">
            <ci> FLUX_VALUE </ci>
          </math>
          <listOfParameters>
            <parameter id="LOWER_BOUND" value="0" units="mmol_per_gDW_per_hr"/>
            <parameter id="UPPER_BOUND" value="1" units="mmol_per_gDW_per_hr"/>
            <parameter id="OBJECTIVE_COEFFICIENT" value="0"/>
            <parameter id="FLUX_VALUE" value="0.5" units="mmol_per_gDW_per_hr"/>
          </listOfParameters>
        </kineticLaw>
      </reaction>
      <reaction id="Rxn_208" name="trans-methoxy-C58-meroacyl-cp-ACP + ATP --[fadD32]--&gt; trans-methoxy-C58-meroacyl-cp-ACP-AMP + pyrophosphate" reversible="false">
        <notes>
          <html xmlns="http://www.w3.org/1999/xhtml">
            <p>GENE_ASSOCIATION: Rv3801</p>
            <p>GENE_LIST: Rv3801</p>
          </html>
        </notes>
        <listOfReactants>
          <speciesReference species="trans_methoxy_C58_meroacyl_cp_ACP"/>
          <speciesReference species="ATP"/>
        </listOfReactants>
        <listOfProducts>
          <speciesReference species="trans_methoxy_C58_meroacyl_cp_ACP_AMP"/>
          <speciesReference species="pyrophosphate"/>
        </listOfProducts>
        <kineticLaw>
          <math xmlns="http://www.w3.org/1998/Math/MathML">
            <ci> FLUX_VALUE </ci>
          </math>
          <listOfParameters>
            <parameter id="LOWER_BOUND" value="0" units="mmol_per_gDW_per_hr"/>
            <parameter id="UPPER_BOUND" value="1" units="mmol_per_gDW_per_hr"/>
            <parameter id="OBJECTIVE_COEFFICIENT" value="0"/>
            <parameter id="FLUX_VALUE" value="0.5" units="mmol_per_gDW_per_hr"/>
          </listOfParameters>
        </kineticLaw>
      </reaction>
      <reaction id="Rxn_209" name="trans-methoxy-C58-meroacyl-cp-ACP-AMP + 2-carboxyl-C24-acyl-CoA --[pks13]--&gt; trans-methoxy-mycolate + AMP + coenzyme-A + [acyl-carrier-protein]" reversible="false">
        <notes>
          <html xmlns="http://www.w3.org/1999/xhtml">
            <p>GENE_ASSOCIATION: Rv3800</p>
            <p>GENE_LIST: Rv3800</p>
          </html>
        </notes>
        <listOfReactants>
          <speciesReference species="2_carboxyl_C24_acyl_CoA"/>
          <speciesReference species="trans_methoxy_C58_meroacyl_cp_ACP_AMP"/>
        </listOfReactants>
        <listOfProducts>
          <speciesReference species="trans_methoxy_mycolate"/>
          <speciesReference species="AMP"/>
          <speciesReference species="acyl_carrier_protein"/>
          <speciesReference species="coenzyme_A"/>
        </listOfProducts>
        <kineticLaw>
          <math xmlns="http://www.w3.org/1998/Math/MathML">
            <ci> FLUX_VALUE </ci>
          </math>
          <listOfParameters>
            <parameter id="LOWER_BOUND" value="0" units="mmol_per_gDW_per_hr"/>
            <parameter id="UPPER_BOUND" value="1" units="mmol_per_gDW_per_hr"/>
            <parameter id="OBJECTIVE_COEFFICIENT" value="0"/>
            <parameter id="FLUX_VALUE" value="0.5" units="mmol_per_gDW_per_hr"/>
          </listOfParameters>
        </kineticLaw>
      </reaction>
      <reaction id="Rxn_210" name="cis-delta-2-19,37-enoyl-C58-acyl-ACP + S-adenosyl-L-methionine --[mmaA4]--&gt; cis-delta-37-methyl-hydroxy-C59-acyl-ACP + S-adenosyl-L-homocysteine" reversible="false">
        <notes>
          <html xmlns="http://www.w3.org/1999/xhtml">
            <p>GENE_ASSOCIATION: Rv0642</p>
            <p>GENE_LIST: Rv0642</p>
          </html>
        </notes>
        <listOfReactants>
          <speciesReference species="cis_delta_2_19_37_enoyl_C58_acyl_ACP"/>
          <speciesReference species="S_adenosyl_L_methionine"/>
        </listOfReactants>
        <listOfProducts>
          <speciesReference species="cis_delta_37_methyl_hydroxy_C59_acyl_ACP"/>
          <speciesReference species="S_adenosyl_L_homocysteine"/>
        </listOfProducts>
        <kineticLaw>
          <math xmlns="http://www.w3.org/1998/Math/MathML">
            <ci> FLUX_VALUE </ci>
          </math>
          <listOfParameters>
            <parameter id="LOWER_BOUND" value="0" units="mmol_per_gDW_per_hr"/>
            <parameter id="UPPER_BOUND" value="1" units="mmol_per_gDW_per_hr"/>
            <parameter id="OBJECTIVE_COEFFICIENT" value="0"/>
            <parameter id="FLUX_VALUE" value="0.5" units="mmol_per_gDW_per_hr"/>
          </listOfParameters>
        </kineticLaw>
      </reaction>
      <reaction id="Rxn_211" name="cis-delta-37-methyl-hydroxy-C59-acyl-ACP + NADP --[UNK2]--&gt; cis-delta-37-methyl-keto-C59-acyl-ACP + NADPH" reversible="false">
        <notes>
          <html xmlns="http://www.w3.org/1999/xhtml">
            <p>GENE_ASSOCIATION: orphan</p>
            <p>GENE_LIST: orphan</p>
          </html>
        </notes>
        <listOfReactants>
          <speciesReference species="cis_delta_37_methyl_hydroxy_C59_acyl_ACP"/>
          <speciesReference species="NADP"/>
        </listOfReactants>
        <listOfProducts>
          <speciesReference species="cis_delta_37_methyl_keto_C59_acyl_ACP"/>
          <speciesReference species="NADPH"/>
        </listOfProducts>
        <kineticLaw>
          <math xmlns="http://www.w3.org/1998/Math/MathML">
            <ci> FLUX_VALUE </ci>
          </math>
          <listOfParameters>
            <parameter id="LOWER_BOUND" value="0" units="mmol_per_gDW_per_hr"/>
            <parameter id="UPPER_BOUND" value="1" units="mmol_per_gDW_per_hr"/>
            <parameter id="OBJECTIVE_COEFFICIENT" value="0"/>
            <parameter id="FLUX_VALUE" value="0.5" units="mmol_per_gDW_per_hr"/>
          </listOfParameters>
        </kineticLaw>
      </reaction>
      <reaction id="Rxn_212" name="cis-delta-37-methyl-keto-C59-acyl-ACP + S-adenosyl-L-methionine --[mmaA2]--&gt; cis-keto-C60-meroacyl-ACP + S-adenosyl-L-homocysteine" reversible="false">
        <notes>
          <html xmlns="http://www.w3.org/1999/xhtml">
            <p>GENE_ASSOCIATION: Rv0644</p>
            <p>GENE_LIST: Rv0644</p>
          </html>
        </notes>
        <listOfReactants>
          <speciesReference species="cis_delta_37_methyl_keto_C59_acyl_ACP"/>
          <speciesReference species="S_adenosyl_L_methionine"/>
        </listOfReactants>
        <listOfProducts>
          <speciesReference species="cis_keto_C60_meroacyl_ACP"/>
          <speciesReference species="S_adenosyl_L_homocysteine"/>
        </listOfProducts>
        <kineticLaw>
          <math xmlns="http://www.w3.org/1998/Math/MathML">
            <ci> FLUX_VALUE </ci>
          </math>
          <listOfParameters>
            <parameter id="LOWER_BOUND" value="0" units="mmol_per_gDW_per_hr"/>
            <parameter id="UPPER_BOUND" value="1" units="mmol_per_gDW_per_hr"/>
            <parameter id="OBJECTIVE_COEFFICIENT" value="0"/>
            <parameter id="FLUX_VALUE" value="0.5" units="mmol_per_gDW_per_hr"/>
          </listOfParameters>
        </kineticLaw>
      </reaction>
      <reaction id="Rxn_213" name="cis-keto-C60-meroacyl-ACP + ATP --[fadD32]--&gt; cis-keto-C60-meroacyl-ACP-AMP + pyrophosphate" reversible="false">
        <notes>
          <html xmlns="http://www.w3.org/1999/xhtml">
            <p>GENE_ASSOCIATION: Rv3801</p>
            <p>GENE_LIST: Rv3801</p>
          </html>
        </notes>
        <listOfReactants>
          <speciesReference species="cis_keto_C60_meroacyl_ACP"/>
          <speciesReference species="ATP"/>
        </listOfReactants>
        <listOfProducts>
          <speciesReference species="cis_keto_C60_meroacyl_ACP_AMP"/>
          <speciesReference species="pyrophosphate"/>
        </listOfProducts>
        <kineticLaw>
          <math xmlns="http://www.w3.org/1998/Math/MathML">
            <ci> FLUX_VALUE </ci>
          </math>
          <listOfParameters>
            <parameter id="LOWER_BOUND" value="0" units="mmol_per_gDW_per_hr"/>
            <parameter id="UPPER_BOUND" value="1" units="mmol_per_gDW_per_hr"/>
            <parameter id="OBJECTIVE_COEFFICIENT" value="0"/>
            <parameter id="FLUX_VALUE" value="0.5" units="mmol_per_gDW_per_hr"/>
          </listOfParameters>
        </kineticLaw>
      </reaction>
      <reaction id="Rxn_214" name="cis-keto-C60-meroacyl-ACP-AMP + 2-carboxyl-C24-acyl-CoA --[pks13]--&gt; cis-keto-mycolate + AMP + coenzyme-A + [acyl-carrier-protein]" reversible="false">
        <notes>
          <html xmlns="http://www.w3.org/1999/xhtml">
            <p>GENE_ASSOCIATION: Rv3800</p>
            <p>GENE_LIST: Rv3800</p>
          </html>
        </notes>
        <listOfReactants>
          <speciesReference species="cis_keto_C60_meroacyl_ACP_AMP"/>
          <speciesReference species="2_carboxyl_C24_acyl_CoA"/>
        </listOfReactants>
        <listOfProducts>
          <speciesReference species="AMP"/>
          <speciesReference species="acyl_carrier_protein"/>
          <speciesReference species="cis_keto_mycolate"/>
          <speciesReference species="coenzyme_A"/>
        </listOfProducts>
        <kineticLaw>
          <math xmlns="http://www.w3.org/1998/Math/MathML">
            <ci> FLUX_VALUE </ci>
          </math>
          <listOfParameters>
            <parameter id="LOWER_BOUND" value="0" units="mmol_per_gDW_per_hr"/>
            <parameter id="UPPER_BOUND" value="1" units="mmol_per_gDW_per_hr"/>
            <parameter id="OBJECTIVE_COEFFICIENT" value="0"/>
            <parameter id="FLUX_VALUE" value="0.5" units="mmol_per_gDW_per_hr"/>
          </listOfParameters>
        </kineticLaw>
      </reaction>
      <reaction id="Rxn_215" name="cis-delta-37-methyl-hydroxy-C59-acyl-ACP + S-adenosyl-L-methionine --[mmaA1]--&gt; trans-delta-37-methyl-hydroxy-C60-acyl-ACP + S-adenosyl-L-homocysteine" reversible="false">
        <notes>
          <html xmlns="http://www.w3.org/1999/xhtml">
            <p>GENE_ASSOCIATION: Rv0645</p>
            <p>GENE_LIST: Rv0645</p>
          </html>
        </notes>
        <listOfReactants>
          <speciesReference species="cis_delta_37_methyl_hydroxy_C59_acyl_ACP"/>
          <speciesReference species="S_adenosyl_L_methionine"/>
        </listOfReactants>
        <listOfProducts>
          <speciesReference species="trans_delta_37_methyl_hydroxy_C60_acyl_ACP"/>
          <speciesReference species="S_adenosyl_L_homocysteine"/>
        </listOfProducts>
        <kineticLaw>
          <math xmlns="http://www.w3.org/1998/Math/MathML">
            <ci> FLUX_VALUE </ci>
          </math>
          <listOfParameters>
            <parameter id="LOWER_BOUND" value="0" units="mmol_per_gDW_per_hr"/>
            <parameter id="UPPER_BOUND" value="1" units="mmol_per_gDW_per_hr"/>
            <parameter id="OBJECTIVE_COEFFICIENT" value="0"/>
            <parameter id="FLUX_VALUE" value="0.5" units="mmol_per_gDW_per_hr"/>
          </listOfParameters>
        </kineticLaw>
      </reaction>
      <reaction id="Rxn_216" name="trans-delta-37-methyl-hydroxy-C60-acyl-ACP + NADP --[UNK2]--&gt; trans-delta-37-methyl-keto-C60-acyl-ACP + NADPH" reversible="false">
        <notes>
          <html xmlns="http://www.w3.org/1999/xhtml">
            <p>GENE_ASSOCIATION: orphan</p>
            <p>GENE_LIST: orphan</p>
          </html>
        </notes>
        <listOfReactants>
          <speciesReference species="trans_delta_37_methyl_hydroxy_C60_acyl_ACP"/>
          <speciesReference species="NADP"/>
        </listOfReactants>
        <listOfProducts>
          <speciesReference species="trans_delta_37_methyl_keto_C60_acyl_ACP"/>
          <speciesReference species="NADPH"/>
        </listOfProducts>
        <kineticLaw>
          <math xmlns="http://www.w3.org/1998/Math/MathML">
            <ci> FLUX_VALUE </ci>
          </math>
          <listOfParameters>
            <parameter id="LOWER_BOUND" value="0" units="mmol_per_gDW_per_hr"/>
            <parameter id="UPPER_BOUND" value="1" units="mmol_per_gDW_per_hr"/>
            <parameter id="OBJECTIVE_COEFFICIENT" value="0"/>
            <parameter id="FLUX_VALUE" value="0.5" units="mmol_per_gDW_per_hr"/>
          </listOfParameters>
        </kineticLaw>
      </reaction>
      <reaction id="Rxn_217" name="trans-delta-37-methyl-keto-C60-acyl-ACP + S-adenosyl-L-methionine --[cmaA2]--&gt; trans-keto-C61-meroacyl-ACP + S-adenosyl-L-homocysteine" reversible="false">
        <notes>
          <html xmlns="http://www.w3.org/1999/xhtml">
            <p>GENE_ASSOCIATION: Rv0503</p>
            <p>GENE_LIST: Rv0503</p>
          </html>
        </notes>
        <listOfReactants>
          <speciesReference species="trans_delta_37_methyl_keto_C60_acyl_ACP"/>
          <speciesReference species="S_adenosyl_L_methionine"/>
        </listOfReactants>
        <listOfProducts>
          <speciesReference species="trans_keto_C61_meroacyl_ACP"/>
          <speciesReference species="S_adenosyl_L_homocysteine"/>
        </listOfProducts>
        <kineticLaw>
          <math xmlns="http://www.w3.org/1998/Math/MathML">
            <ci> FLUX_VALUE </ci>
          </math>
          <listOfParameters>
            <parameter id="LOWER_BOUND" value="0" units="mmol_per_gDW_per_hr"/>
            <parameter id="UPPER_BOUND" value="1" units="mmol_per_gDW_per_hr"/>
            <parameter id="OBJECTIVE_COEFFICIENT" value="0"/>
            <parameter id="FLUX_VALUE" value="0.5" units="mmol_per_gDW_per_hr"/>
          </listOfParameters>
        </kineticLaw>
      </reaction>
      <reaction id="Rxn_218" name="trans-keto-C61-meroacyl-ACP + ATP --[fadD32]--&gt; trans-keto-C61-meroacyl-ACP-AMP + pyrophosphate" reversible="false">
        <notes>
          <html xmlns="http://www.w3.org/1999/xhtml">
            <p>GENE_ASSOCIATION: Rv3801</p>
            <p>GENE_LIST: Rv3801</p>
          </html>
        </notes>
        <listOfReactants>
          <speciesReference species="trans_keto_C61_meroacyl_ACP"/>
          <speciesReference species="ATP"/>
        </listOfReactants>
        <listOfProducts>
          <speciesReference species="trans_keto_C61_meroacyl_ACP_AMP"/>
          <speciesReference species="pyrophosphate"/>
        </listOfProducts>
        <kineticLaw>
          <math xmlns="http://www.w3.org/1998/Math/MathML">
            <ci> FLUX_VALUE </ci>
          </math>
          <listOfParameters>
            <parameter id="LOWER_BOUND" value="0" units="mmol_per_gDW_per_hr"/>
            <parameter id="UPPER_BOUND" value="1" units="mmol_per_gDW_per_hr"/>
            <parameter id="OBJECTIVE_COEFFICIENT" value="0"/>
            <parameter id="FLUX_VALUE" value="0.5" units="mmol_per_gDW_per_hr"/>
          </listOfParameters>
        </kineticLaw>
      </reaction>
      <reaction id="Rxn_219" name="trans-keto-C61-meroacyl-ACP-AMP + 2-carboxyl-C24-acyl-CoA --[pks13]--&gt; trans-keto-mycolate + AMP + coenzyme-A + [acyl-carrier-protein]" reversible="false">
        <notes>
          <html xmlns="http://www.w3.org/1999/xhtml">
            <p>GENE_ASSOCIATION: Rv3800</p>
            <p>GENE_LIST: Rv3800</p>
          </html>
        </notes>
        <listOfReactants>
          <speciesReference species="trans_keto_C61_meroacyl_ACP_AMP"/>
          <speciesReference species="2_carboxyl_C24_acyl_CoA"/>
        </listOfReactants>
        <listOfProducts>
          <speciesReference species="AMP"/>
          <speciesReference species="trans_keto_mycolate"/>
          <speciesReference species="acyl_carrier_protein"/>
          <speciesReference species="coenzyme_A"/>
        </listOfProducts>
        <kineticLaw>
          <math xmlns="http://www.w3.org/1998/Math/MathML">
            <ci> FLUX_VALUE </ci>
          </math>
          <listOfParameters>
            <parameter id="LOWER_BOUND" value="0" units="mmol_per_gDW_per_hr"/>
            <parameter id="UPPER_BOUND" value="1" units="mmol_per_gDW_per_hr"/>
            <parameter id="OBJECTIVE_COEFFICIENT" value="0"/>
            <parameter id="FLUX_VALUE" value="0.5" units="mmol_per_gDW_per_hr"/>
          </listOfParameters>
        </kineticLaw>
      </reaction>
      <reaction id="Rxn_220" name="trans_methoxy_mycolate exchange">
        <notes>
          <html xmlns="http://www.w3.org/1999/xhtml">
            <p>GENE_ASSOCIATION: orphan</p>
            <p>GENE_LIST: orphan</p>
          </html>
        </notes>
        <listOfProducts>
          <speciesReference species="trans_methoxy_mycolate"/>
        </listOfProducts>
        <kineticLaw>
          <math xmlns="http://www.w3.org/1998/Math/MathML">
            <ci> FLUX_VALUE </ci>
          </math>
          <listOfParameters>
            <parameter id="LOWER_BOUND" value="-1" units="mmol_per_gDW_per_hr"/>
            <parameter id="UPPER_BOUND" value="1" units="mmol_per_gDW_per_hr"/>
            <parameter id="OBJECTIVE_COEFFICIENT" value="0"/>
            <parameter id="FLUX_VALUE" value="0" units="mmol_per_gDW_per_hr"/>
          </listOfParameters>
        </kineticLaw>
      </reaction>
      <reaction id="Rxn_225" name="S_adenosyl_L_homocysteine exchange">
        <notes>
          <html xmlns="http://www.w3.org/1999/xhtml">
            <p>GENE_ASSOCIATION: orphan</p>
            <p>GENE_LIST: orphan</p>
          </html>
        </notes>
        <listOfProducts>
          <speciesReference species="S_adenosyl_L_homocysteine"/>
        </listOfProducts>
        <kineticLaw>
          <math xmlns="http://www.w3.org/1998/Math/MathML">
            <ci> FLUX_VALUE </ci>
          </math>
          <listOfParameters>
            <parameter id="LOWER_BOUND" value="-1" units="mmol_per_gDW_per_hr"/>
            <parameter id="UPPER_BOUND" value="1" units="mmol_per_gDW_per_hr"/>
            <parameter id="OBJECTIVE_COEFFICIENT" value="0"/>
            <parameter id="FLUX_VALUE" value="0" units="mmol_per_gDW_per_hr"/>
          </listOfParameters>
        </kineticLaw>
      </reaction>
      <reaction id="Rxn_230" name="cis_methoxy_mycolate exchange">
        <notes>
          <html xmlns="http://www.w3.org/1999/xhtml">
            <p>GENE_ASSOCIATION: orphan</p>
            <p>GENE_LIST: orphan</p>
          </html>
        </notes>
        <listOfProducts>
          <speciesReference species="cis_methoxy_mycolate"/>
        </listOfProducts>
        <kineticLaw>
          <math xmlns="http://www.w3.org/1998/Math/MathML">
            <ci> FLUX_VALUE </ci>
          </math>
          <listOfParameters>
            <parameter id="LOWER_BOUND" value="-1" units="mmol_per_gDW_per_hr"/>
            <parameter id="UPPER_BOUND" value="1" units="mmol_per_gDW_per_hr"/>
            <parameter id="OBJECTIVE_COEFFICIENT" value="0"/>
            <parameter id="FLUX_VALUE" value="0" units="mmol_per_gDW_per_hr"/>
          </listOfParameters>
        </kineticLaw>
      </reaction>
      <reaction id="Rxn_231" name="alpha_mycolate exchange">
        <notes>
          <html xmlns="http://www.w3.org/1999/xhtml">
            <p>GENE_ASSOCIATION: orphan</p>
            <p>GENE_LIST: orphan</p>
          </html>
        </notes>
        <listOfProducts>
          <speciesReference species="alpha_mycolate"/>
        </listOfProducts>
        <kineticLaw>
          <math xmlns="http://www.w3.org/1998/Math/MathML">
            <ci> FLUX_VALUE </ci>
          </math>
          <listOfParameters>
            <parameter id="LOWER_BOUND" value="-1" units="mmol_per_gDW_per_hr"/>
            <parameter id="UPPER_BOUND" value="1" units="mmol_per_gDW_per_hr"/>
            <parameter id="OBJECTIVE_COEFFICIENT" value="0"/>
            <parameter id="FLUX_VALUE" value="0" units="mmol_per_gDW_per_hr"/>
          </listOfParameters>
        </kineticLaw>
      </reaction>
      <reaction id="Rxn_235" name="AccB exchange">
        <notes>
          <html xmlns="http://www.w3.org/1999/xhtml">
            <p>GENE_ASSOCIATION: orphan</p>
            <p>GENE_LIST: orphan</p>
          </html>
        </notes>
        <listOfReactants>
          <speciesReference species="AccB"/>
        </listOfReactants>
        <listOfProducts>
          <speciesReference species="AccB"/>
        </listOfProducts>
        <kineticLaw>
          <math xmlns="http://www.w3.org/1998/Math/MathML">
            <ci> FLUX_VALUE </ci>
          </math>
          <listOfParameters>
            <parameter id="LOWER_BOUND" value="-1" units="mmol_per_gDW_per_hr"/>
            <parameter id="UPPER_BOUND" value="1" units="mmol_per_gDW_per_hr"/>
            <parameter id="OBJECTIVE_COEFFICIENT" value="0"/>
            <parameter id="FLUX_VALUE" value="0" units="mmol_per_gDW_per_hr"/>
          </listOfParameters>
        </kineticLaw>
      </reaction>
      <reaction id="Rxn_236" name="H2O exchange">
        <notes>
          <html xmlns="http://www.w3.org/1999/xhtml">
            <p>GENE_ASSOCIATION: orphan</p>
            <p>GENE_LIST: orphan</p>
          </html>
        </notes>
        <listOfProducts>
          <speciesReference species="H2O"/>
        </listOfProducts>
        <kineticLaw>
          <math xmlns="http://www.w3.org/1998/Math/MathML">
            <ci> FLUX_VALUE </ci>
          </math>
          <listOfParameters>
            <parameter id="LOWER_BOUND" value="-1" units="mmol_per_gDW_per_hr"/>
            <parameter id="UPPER_BOUND" value="1" units="mmol_per_gDW_per_hr"/>
            <parameter id="OBJECTIVE_COEFFICIENT" value="0"/>
            <parameter id="FLUX_VALUE" value="0" units="mmol_per_gDW_per_hr"/>
          </listOfParameters>
        </kineticLaw>
      </reaction>
      <reaction id="Rxn_237" name="trans_keto_mycolate exchange">
        <notes>
          <html xmlns="http://www.w3.org/1999/xhtml">
            <p>GENE_ASSOCIATION: orphan</p>
            <p>GENE_LIST: orphan</p>
          </html>
        </notes>
        <listOfProducts>
          <speciesReference species="trans_keto_mycolate"/>
        </listOfProducts>
        <kineticLaw>
          <math xmlns="http://www.w3.org/1998/Math/MathML">
            <ci> FLUX_VALUE </ci>
          </math>
          <listOfParameters>
            <parameter id="LOWER_BOUND" value="-1" units="mmol_per_gDW_per_hr"/>
            <parameter id="UPPER_BOUND" value="1" units="mmol_per_gDW_per_hr"/>
            <parameter id="OBJECTIVE_COEFFICIENT" value="0"/>
            <parameter id="FLUX_VALUE" value="0" units="mmol_per_gDW_per_hr"/>
          </listOfParameters>
        </kineticLaw>
      </reaction>
      <reaction id="Rxn_240" name="cis_keto_mycolate exchange">
        <notes>
          <html xmlns="http://www.w3.org/1999/xhtml">
            <p>GENE_ASSOCIATION: orphan</p>
            <p>GENE_LIST: orphan</p>
          </html>
        </notes>
        <listOfProducts>
          <speciesReference species="cis_keto_mycolate"/>
        </listOfProducts>
        <kineticLaw>
          <math xmlns="http://www.w3.org/1998/Math/MathML">
            <ci> FLUX_VALUE </ci>
          </math>
          <listOfParameters>
            <parameter id="LOWER_BOUND" value="-1" units="mmol_per_gDW_per_hr"/>
            <parameter id="UPPER_BOUND" value="1" units="mmol_per_gDW_per_hr"/>
            <parameter id="OBJECTIVE_COEFFICIENT" value="0"/>
            <parameter id="FLUX_VALUE" value="0" units="mmol_per_gDW_per_hr"/>
          </listOfParameters>
        </kineticLaw>
      </reaction>
      <reaction id="Rxn_243" name="apo_AcpM exchange">
        <notes>
          <html xmlns="http://www.w3.org/1999/xhtml">
            <p>GENE_ASSOCIATION: orphan</p>
            <p>GENE_LIST: orphan</p>
          </html>
        </notes>
        <listOfReactants>
          <speciesReference species="apo_AcpM"/>
        </listOfReactants>
        <listOfProducts>
          <speciesReference species="apo_AcpM"/>
        </listOfProducts>
        <kineticLaw>
          <math xmlns="http://www.w3.org/1998/Math/MathML">
            <ci> FLUX_VALUE </ci>
          </math>
          <listOfParameters>
            <parameter id="LOWER_BOUND" value="-1" units="mmol_per_gDW_per_hr"/>
            <parameter id="UPPER_BOUND" value="1" units="mmol_per_gDW_per_hr"/>
            <parameter id="OBJECTIVE_COEFFICIENT" value="0"/>
            <parameter id="FLUX_VALUE" value="0" units="mmol_per_gDW_per_hr"/>
          </listOfParameters>
        </kineticLaw>
      </reaction>
      <reaction id="Rxn_245" name="biotin exchange">
        <notes>
          <html xmlns="http://www.w3.org/1999/xhtml">
            <p>GENE_ASSOCIATION: orphan</p>
            <p>GENE_LIST: orphan</p>
          </html>
        </notes>
        <listOfProducts>
          <speciesReference species="biotin"/>
        </listOfProducts>
        <kineticLaw>
          <math xmlns="http://www.w3.org/1998/Math/MathML">
            <ci> FLUX_VALUE </ci>
          </math>
          <listOfParameters>
            <parameter id="LOWER_BOUND" value="-1" units="mmol_per_gDW_per_hr"/>
            <parameter id="UPPER_BOUND" value="1" units="mmol_per_gDW_per_hr"/>
            <parameter id="OBJECTIVE_COEFFICIENT" value="0"/>
            <parameter id="FLUX_VALUE" value="0" units="mmol_per_gDW_per_hr"/>
          </listOfParameters>
        </kineticLaw>
      </reaction>
      <reaction id="Rxn_246" name="NADH exchange">
        <notes>
          <html xmlns="http://www.w3.org/1999/xhtml">
            <p>GENE_ASSOCIATION: orphan</p>
            <p>GENE_LIST: orphan</p>
          </html>
        </notes>
        <listOfProducts>
          <speciesReference species="NADH"/>
        </listOfProducts>
        <kineticLaw>
          <math xmlns="http://www.w3.org/1998/Math/MathML">
            <ci> FLUX_VALUE </ci>
          </math>
          <listOfParameters>
            <parameter id="LOWER_BOUND" value="-1" units="mmol_per_gDW_per_hr"/>
            <parameter id="UPPER_BOUND" value="1" units="mmol_per_gDW_per_hr"/>
            <parameter id="OBJECTIVE_COEFFICIENT" value="0"/>
            <parameter id="FLUX_VALUE" value="0" units="mmol_per_gDW_per_hr"/>
          </listOfParameters>
        </kineticLaw>
      </reaction>
      <reaction id="Rxn_247" name="coenzyme_A exchange">
        <notes>
          <html xmlns="http://www.w3.org/1999/xhtml">
            <p>GENE_ASSOCIATION: orphan</p>
            <p>GENE_LIST: orphan</p>
          </html>
        </notes>
        <listOfProducts>
          <speciesReference species="coenzyme_A"/>
        </listOfProducts>
        <kineticLaw>
          <math xmlns="http://www.w3.org/1998/Math/MathML">
            <ci> FLUX_VALUE </ci>
          </math>
          <listOfParameters>
            <parameter id="LOWER_BOUND" value="-1" units="mmol_per_gDW_per_hr"/>
            <parameter id="UPPER_BOUND" value="1" units="mmol_per_gDW_per_hr"/>
            <parameter id="OBJECTIVE_COEFFICIENT" value="0"/>
            <parameter id="FLUX_VALUE" value="0" units="mmol_per_gDW_per_hr"/>
          </listOfParameters>
        </kineticLaw>
      </reaction>
      <reaction id="BXT" name="BIOMASS = BIOMASSxt " reversible="false">
        <notes>
          <p>GENE_ASSOCIATION: orphan</p>
        </notes>
        <listOfReactants>
          <speciesReference species="M_BIOMASS"/>
        </listOfReactants>
        <listOfProducts>
          <speciesReference species="M_BIOMASSxt"/>
        </listOfProducts>
        <kineticLaw>
          <listOfParameters>
            <parameter id="LOWER_BOUND" value="0" units="mmol_per_gDW_per_hr"/>
            <parameter id="UPPER_BOUND" value="1" units="mmol_per_gDW_per_hr"/>
            <parameter id="OBJECTIVE_COEFFICIENT" value="0" units="mmol_per_gDW_per_hr"/>
          </listOfParameters>
        </kineticLaw>
      </reaction>
      <reaction id="CL" name="0.647 CDPDG + 0.647 PG = 0.647 CMP + 1 CL " reversible="false">
        <notes>
          <p>GENE_ASSOCIATION: Rv1822</p>
        </notes>
        <listOfReactants>
          <speciesReference species="M_CDPDG" stoichiometry="0.647"/>
          <speciesReference species="M_PG" stoichiometry="0.647"/>
        </listOfReactants>
        <listOfProducts>
          <speciesReference species="M_CMP" stoichiometry="0.647"/>
          <speciesReference species="M_CL"/>
        </listOfProducts>
        <kineticLaw>
          <listOfParameters>
            <parameter id="LOWER_BOUND" value="0" units="mmol_per_gDW_per_hr"/>
            <parameter id="UPPER_BOUND" value="1" units="mmol_per_gDW_per_hr"/>
            <parameter id="OBJECTIVE_COEFFICIENT" value="0" units="mmol_per_gDW_per_hr"/>
          </listOfParameters>
        </kineticLaw>
      </reaction>
      <reaction id="DAT" name="1.38 MYCOLIPENOYL-ACP + 0.690 TRE6P = 1 DIACYLTREHALOSE + 1.38 ACP " reversible="false">
        <notes>
          <p>GENE_ASSOCIATION: orphan</p>
        </notes>
        <listOfReactants>
          <speciesReference species="M_MYCOLIPENOYL_ACP" stoichiometry="1.38"/>
          <speciesReference species="M_TRE6P" stoichiometry="0.69"/>
        </listOfReactants>
        <listOfProducts>
          <speciesReference species="M_DIACYLTREHALOSE"/>
          <speciesReference species="M_ACP" stoichiometry="1.38"/>
        </listOfProducts>
        <kineticLaw>
          <listOfParameters>
            <parameter id="LOWER_BOUND" value="0" units="mmol_per_gDW_per_hr"/>
            <parameter id="UPPER_BOUND" value="1" units="mmol_per_gDW_per_hr"/>
            <parameter id="OBJECTIVE_COEFFICIENT" value="0" units="mmol_per_gDW_per_hr"/>
          </listOfParameters>
        </kineticLaw>
      </reaction>
      <reaction id="DIM" name="0.436 DIM-CYTO = 1 DIM " reversible="false">
        <notes>
          <p>GENE_ASSOCIATION: Rv2942 AND Rv2936 AND Rv2937 AND Rv2938</p>
        </notes>
        <listOfReactants>
          <speciesReference species="M_DIM_CYTO" stoichiometry="0.436"/>
        </listOfReactants>
        <listOfProducts>
          <speciesReference species="M_DIM"/>
        </listOfProducts>
        <kineticLaw>
          <listOfParameters>
            <parameter id="LOWER_BOUND" value="0" units="mmol_per_gDW_per_hr"/>
            <parameter id="UPPER_BOUND" value="1" units="mmol_per_gDW_per_hr"/>
            <parameter id="OBJECTIVE_COEFFICIENT" value="0" units="mmol_per_gDW_per_hr"/>
          </listOfParameters>
        </kineticLaw>
      </reaction>
      <reaction id="DNA" name="0.557 DTTP + 1.061 DGTP + 1.061 DCTP + 4.44 ATP + 0.557 DATP = DNA + 4.44 ADP + 4.44 PI + 3.24 PPI " reversible="false">
        <notes>
          <p>GENE_ASSOCIATION: orphan</p>
        </notes>
        <listOfReactants>
          <speciesReference species="M_DTTP" stoichiometry="0.557"/>
          <speciesReference species="M_DGTP" stoichiometry="1.061"/>
          <speciesReference species="M_DCTP" stoichiometry="1.061"/>
          <speciesReference species="M_ATP" stoichiometry="4.44"/>
          <speciesReference species="M_DATP" stoichiometry="0.557"/>
        </listOfReactants>
        <listOfProducts>
          <speciesReference species="M_DNA"/>
          <speciesReference species="M_ADP" stoichiometry="4.44"/>
          <speciesReference species="M_PI" stoichiometry="4.44"/>
          <speciesReference species="M_PPI" stoichiometry="3.24"/>
        </listOfProducts>
        <kineticLaw>
          <listOfParameters>
            <parameter id="LOWER_BOUND" value="0" units="mmol_per_gDW_per_hr"/>
            <parameter id="UPPER_BOUND" value="1" units="mmol_per_gDW_per_hr"/>
            <parameter id="OBJECTIVE_COEFFICIENT" value="0" units="mmol_per_gDW_per_hr"/>
          </listOfParameters>
        </kineticLaw>
      </reaction>
      <reaction id="GLUCAN" name="5.5 GLC = 1 GLUCAN " reversible="false">
        <notes>
          <p>GENE_ASSOCIATION: orphan</p>
        </notes>
        <listOfReactants>
          <speciesReference species="M_GLC" stoichiometry="5.5"/>
        </listOfReactants>
        <listOfProducts>
          <speciesReference species="M_GLUCAN"/>
        </listOfProducts>
        <kineticLaw>
          <listOfParameters>
            <parameter id="LOWER_BOUND" value="0" units="mmol_per_gDW_per_hr"/>
            <parameter id="UPPER_BOUND" value="1" units="mmol_per_gDW_per_hr"/>
            <parameter id="OBJECTIVE_COEFFICIENT" value="0" units="mmol_per_gDW_per_hr"/>
          </listOfParameters>
        </kineticLaw>
      </reaction>
      <reaction id="LAM" name="0.064 LM + 4.5 ARAFDPP = 4.5 DPP + 1 LAM " reversible="false">
        <notes>
          <p>GENE_ASSOCIATION: Rv3793</p>
        </notes>
        <listOfReactants>
          <speciesReference species="M_LM" stoichiometry="0.064"/>
          <speciesReference species="M_ARAFDPP" stoichiometry="4.5"/>
        </listOfReactants>
        <listOfProducts>
          <speciesReference species="M_DPP" stoichiometry="4.5"/>
          <speciesReference species="M_LAM"/>
        </listOfProducts>
        <kineticLaw>
          <listOfParameters>
            <parameter id="LOWER_BOUND" value="0" units="mmol_per_gDW_per_hr"/>
            <parameter id="UPPER_BOUND" value="1" units="mmol_per_gDW_per_hr"/>
            <parameter id="OBJECTIVE_COEFFICIENT" value="0" units="mmol_per_gDW_per_hr"/>
          </listOfParameters>
        </kineticLaw>
      </reaction>
      <reaction id="LM" name="3.60 PPM + 0.200 AC3PIM2 = 3.60 DPP + 1 LM " reversible="false">
        <notes>
          <p>GENE_ASSOCIATION: orphan</p>
        </notes>
        <listOfReactants>
          <speciesReference species="M_PPM" stoichiometry="3.6"/>
          <speciesReference species="M_AC3PIM2" stoichiometry="0.2"/>
        </listOfReactants>
        <listOfProducts>
          <speciesReference species="M_DPP" stoichiometry="3.6"/>
          <speciesReference species="M_LM"/>
        </listOfProducts>
        <kineticLaw>
          <listOfParameters>
            <parameter id="LOWER_BOUND" value="0" units="mmol_per_gDW_per_hr"/>
            <parameter id="UPPER_BOUND" value="1" units="mmol_per_gDW_per_hr"/>
            <parameter id="OBJECTIVE_COEFFICIENT" value="0" units="mmol_per_gDW_per_hr"/>
          </listOfParameters>
        </kineticLaw>
      </reaction>
      <reaction id="MAPC" name="0.008 ARABINOGALACTAN_PEPTIDOGLYCAN + 0.238 TREHALOSEMONOMYCOLATE = 1 MAPC + 0.238 TRE " reversible="false">
        <notes>
          <p>GENE_ASSOCIATION: Rv3804c AND Rv1886c AND Rv0129c</p>
        </notes>
        <listOfReactants>
          <speciesReference species="M_ARABINOGALACTAN_PEPTIDOGLYCAN" stoichiometry="0.008"/>
          <speciesReference species="M_TREHALOSEMONOMYCOLATE" stoichiometry="0.238"/>
        </listOfReactants>
        <listOfProducts>
          <speciesReference species="M_MAPC"/>
          <speciesReference species="M_TRE" stoichiometry="0.238"/>
        </listOfProducts>
        <kineticLaw>
          <listOfParameters>
            <parameter id="LOWER_BOUND" value="0" units="mmol_per_gDW_per_hr"/>
            <parameter id="UPPER_BOUND" value="1" units="mmol_per_gDW_per_hr"/>
            <parameter id="OBJECTIVE_COEFFICIENT" value="0" units="mmol_per_gDW_per_hr"/>
          </listOfParameters>
        </kineticLaw>
      </reaction>
      <reaction id="MPD" name="1.01 PHOSPHO-PENTA-METHYL-TRICONTANOYL-COA + 1.01 GDPMAN = 1 MPD + 1.01 GDP + 1.01 COA " reversible="false">
        <notes>
          <p>GENE_ASSOCIATION: orphan</p>
        </notes>
        <listOfReactants>
          <speciesReference species="M_PHOSPHO_PENTA_METHYL_TRICONTANOYL_COA" stoichiometry="1.01"/>
          <speciesReference species="M_GDPMAN" stoichiometry="1.01"/>
        </listOfReactants>
        <listOfProducts>
          <speciesReference species="M_MPD"/>
          <speciesReference species="M_GDP" stoichiometry="1.01"/>
          <speciesReference species="M_COA" stoichiometry="1.01"/>
        </listOfProducts>
        <kineticLaw>
          <listOfParameters>
            <parameter id="LOWER_BOUND" value="0" units="mmol_per_gDW_per_hr"/>
            <parameter id="UPPER_BOUND" value="1" units="mmol_per_gDW_per_hr"/>
            <parameter id="OBJECTIVE_COEFFICIENT" value="0" units="mmol_per_gDW_per_hr"/>
          </listOfParameters>
        </kineticLaw>
      </reaction>
      <reaction id="P_L_GLX" name="3.4 GLU + 3.4 GLN = 1 P-L-GLX " reversible="false">
        <notes>
          <p>GENE_ASSOCIATION: Rv2220</p>
        </notes>
        <listOfReactants>
          <speciesReference species="M_GLU" stoichiometry="3.4"/>
          <speciesReference species="M_GLN" stoichiometry="3.4"/>
        </listOfReactants>
        <listOfProducts>
          <speciesReference species="M_P_L_GLX"/>
        </listOfProducts>
        <kineticLaw>
          <listOfParameters>
            <parameter id="LOWER_BOUND" value="0" units="mmol_per_gDW_per_hr"/>
            <parameter id="UPPER_BOUND" value="1" units="mmol_per_gDW_per_hr"/>
            <parameter id="OBJECTIVE_COEFFICIENT" value="0" units="mmol_per_gDW_per_hr"/>
          </listOfParameters>
        </kineticLaw>
      </reaction>
      <reaction id="PAT" name="0.334 MYCOLIPANOIC-ACP + 0.668 MYCOLIPENOYL-ACP + 0.668 MYCOLIPDIENOYL-ACP + 0.334 TRE6P = 1 POLYACYLTREHALOSE + 1.67 ACP " reversible="false">
        <notes>
          <p>GENE_ASSOCIATION: orphan</p>
        </notes>
        <listOfReactants>
          <speciesReference species="M_MYCOLIPANOIC_ACP" stoichiometry="0.334"/>
          <speciesReference species="M_MYCOLIPENOYL_ACP" stoichiometry="0.668"/>
          <speciesReference species="M_MYCOLIPDIENOYL_ACP" stoichiometry="0.668"/>
          <speciesReference species="M_TRE6P" stoichiometry="0.334"/>
        </listOfReactants>
        <listOfProducts>
          <speciesReference species="M_POLYACYLTREHALOSE"/>
          <speciesReference species="M_ACP" stoichiometry="1.67"/>
        </listOfProducts>
        <kineticLaw>
          <listOfParameters>
            <parameter id="LOWER_BOUND" value="0" units="mmol_per_gDW_per_hr"/>
            <parameter id="UPPER_BOUND" value="1" units="mmol_per_gDW_per_hr"/>
            <parameter id="OBJECTIVE_COEFFICIENT" value="0" units="mmol_per_gDW_per_hr"/>
          </listOfParameters>
        </kineticLaw>
      </reaction>
      <reaction id="PE" name="1.23 PS = 1 PE + 1.23 CO2 " reversible="false">
        <notes>
          <p>GENE_ASSOCIATION: Rv0437c</p>
        </notes>
        <listOfReactants>
          <speciesReference species="M_PS" stoichiometry="1.23"/>
        </listOfReactants>
        <listOfProducts>
          <speciesReference species="M_PE"/>
          <speciesReference species="M_CO2" stoichiometry="1.23"/>
        </listOfProducts>
        <kineticLaw>
          <listOfParameters>
            <parameter id="LOWER_BOUND" value="0" units="mmol_per_gDW_per_hr"/>
            <parameter id="UPPER_BOUND" value="1" units="mmol_per_gDW_per_hr"/>
            <parameter id="OBJECTIVE_COEFFICIENT" value="0" units="mmol_per_gDW_per_hr"/>
          </listOfParameters>
        </kineticLaw>
      </reaction>
      <reaction id="PGL" name="0.259 MYCOSIDE_B + 0.259 GDPFUC + 0.259 DTDP + 0.778 SAM = 1 PGL-TB + 0.778 SAH " reversible="false">
        <notes>
          <p>GENE_ASSOCIATION: Rv2957</p>
        </notes>
        <listOfReactants>
          <speciesReference species="M_MYCOSIDE_B" stoichiometry="0.259"/>
          <speciesReference species="M_GDPFUC" stoichiometry="0.259"/>
          <speciesReference species="M_DTDP" stoichiometry="0.259"/>
          <speciesReference species="M_SAM" stoichiometry="0.778"/>
        </listOfReactants>
        <listOfProducts>
          <speciesReference species="M_PGL_TB"/>
          <speciesReference species="M_SAH" stoichiometry="0.778"/>
        </listOfProducts>
        <kineticLaw>
          <listOfParameters>
            <parameter id="LOWER_BOUND" value="0" units="mmol_per_gDW_per_hr"/>
            <parameter id="UPPER_BOUND" value="1" units="mmol_per_gDW_per_hr"/>
            <parameter id="OBJECTIVE_COEFFICIENT" value="0" units="mmol_per_gDW_per_hr"/>
          </listOfParameters>
        </kineticLaw>
      </reaction>
      <reaction id="PIMS" name="0.082 AC2PIM1 + 0.082 AC2PIM2 + 0.082 AC3PIM5 + 0.082 AC4PIM6 + 0.082 AC4PIM7 = 1 PIMS " reversible="false">
        <notes>
          <p>GENE_ASSOCIATION: orphan</p>
        </notes>
        <listOfReactants>
          <speciesReference species="M_AC2PIM1" stoichiometry="0.082"/>
          <speciesReference species="M_AC2PIM2" stoichiometry="0.082"/>
          <speciesReference species="M_AC3PIM5" stoichiometry="0.082"/>
          <speciesReference species="M_AC4PIM6" stoichiometry="0.082"/>
          <speciesReference species="M_AC4PIM7" stoichiometry="0.082"/>
        </listOfReactants>
        <listOfProducts>
          <speciesReference species="M_PIMS"/>
        </listOfProducts>
        <kineticLaw>
          <listOfParameters>
            <parameter id="LOWER_BOUND" value="0" units="mmol_per_gDW_per_hr"/>
            <parameter id="UPPER_BOUND" value="1" units="mmol_per_gDW_per_hr"/>
            <parameter id="OBJECTIVE_COEFFICIENT" value="0" units="mmol_per_gDW_per_hr"/>
          </listOfParameters>
        </kineticLaw>
      </reaction>
      <reaction id="PROT" name="0.389 ILE + 0.832 VAL + 0.173 MET + 1.324 ALA + 0.208 HIS + 0.192 LYS + 0.899 LEU + 0.696 ARG + 0.537 ASP + 0.541 SER + 0.429 GLU + 0.283 GLN + 0.556 THR + 0.132 TRP + 0.187 TYR + 0.094 CYS + 0.213 ASN + 40.74 ATP + 0.958 GLY + 0.56 PRO + 0.26 PHE = PROTEIN " reversible="false">
        <notes>
          <p>GENE_ASSOCIATION: orphan</p>
        </notes>
        <listOfReactants>
          <speciesReference species="M_ILE" stoichiometry="0.389"/>
          <speciesReference species="M_VAL" stoichiometry="0.832"/>
          <speciesReference species="M_MET" stoichiometry="0.173"/>
          <speciesReference species="M_ALA" stoichiometry="1.324"/>
          <speciesReference species="M_HIS" stoichiometry="0.208"/>
          <speciesReference species="M_LYS" stoichiometry="0.192"/>
          <speciesReference species="M_LEU" stoichiometry="0.899"/>
          <speciesReference species="M_ARG" stoichiometry="0.696"/>
          <speciesReference species="M_ASP" stoichiometry="0.537"/>
          <speciesReference species="M_SER" stoichiometry="0.541"/>
          <speciesReference species="M_GLU" stoichiometry="0.429"/>
          <speciesReference species="M_GLN" stoichiometry="0.283"/>
          <speciesReference species="M_THR" stoichiometry="0.556"/>
          <speciesReference species="M_TRP" stoichiometry="0.132"/>
          <speciesReference species="M_TYR" stoichiometry="0.187"/>
          <speciesReference species="M_CYS" stoichiometry="0.094"/>
          <speciesReference species="M_ASN" stoichiometry="0.213"/>
          <speciesReference species="M_ATP" stoichiometry="40.74"/>
          <speciesReference species="M_GLY" stoichiometry="0.958"/>
          <speciesReference species="M_PRO" stoichiometry="0.56"/>
          <speciesReference species="M_PHE" stoichiometry="0.26"/>
        </listOfReactants>
        <listOfProducts>
          <speciesReference species="M_PROTEIN"/>
        </listOfProducts>
        <kineticLaw>
          <listOfParameters>
            <parameter id="LOWER_BOUND" value="0" units="mmol_per_gDW_per_hr"/>
            <parameter id="UPPER_BOUND" value="1" units="mmol_per_gDW_per_hr"/>
            <parameter id="OBJECTIVE_COEFFICIENT" value="0" units="mmol_per_gDW_per_hr"/>
          </listOfParameters>
        </kineticLaw>
      </reaction>
      <reaction id="R1" name="1 GL + 1 ATP = 1 ADP + 1 GL3P " reversible="false">
        <notes>
          <p>GENE_ASSOCIATION: Rv3696c</p>
        </notes>
        <listOfReactants>
          <speciesReference species="M_GL"/>
          <speciesReference species="M_ATP"/>
        </listOfReactants>
        <listOfProducts>
          <speciesReference species="M_ADP"/>
          <speciesReference species="M_GL3P"/>
        </listOfProducts>
        <kineticLaw>
          <listOfParameters>
            <parameter id="LOWER_BOUND" value="0" units="mmol_per_gDW_per_hr"/>
            <parameter id="UPPER_BOUND" value="1" units="mmol_per_gDW_per_hr"/>
            <parameter id="OBJECTIVE_COEFFICIENT" value="0" units="mmol_per_gDW_per_hr"/>
          </listOfParameters>
        </kineticLaw>
      </reaction>
      <reaction id="R10" name="1 FRU = 1 MAN ">
        <notes>
          <p>GENE_ASSOCIATION: orphan</p>
        </notes>
        <listOfReactants>
          <speciesReference species="M_FRU"/>
        </listOfReactants>
        <listOfProducts>
          <speciesReference species="M_MAN"/>
        </listOfProducts>
        <kineticLaw>
          <listOfParameters>
            <parameter id="LOWER_BOUND" value="-1" units="mmol_per_gDW_per_hr"/>
            <parameter id="UPPER_BOUND" value="1" units="mmol_per_gDW_per_hr"/>
            <parameter id="OBJECTIVE_COEFFICIENT" value="0" units="mmol_per_gDW_per_hr"/>
          </listOfParameters>
        </kineticLaw>
      </reaction>
      <reaction id="R100" name="1 PYR + 1 BIOTIN-CO2 = 1 OA + 0.999 BIOTIN " reversible="false">
        <notes>
          <p>GENE_ASSOCIATION: Rv2967c</p>
        </notes>
        <listOfReactants>
          <speciesReference species="M_PYR"/>
          <speciesReference species="M_BIOTIN_CO2"/>
        </listOfReactants>
        <listOfProducts>
          <speciesReference species="M_OA"/>
          <speciesReference species="M_BIOTIN" stoichiometry="0.999"/>
        </listOfProducts>
        <kineticLaw>
          <listOfParameters>
            <parameter id="LOWER_BOUND" value="0" units="mmol_per_gDW_per_hr"/>
            <parameter id="UPPER_BOUND" value="1" units="mmol_per_gDW_per_hr"/>
            <parameter id="OBJECTIVE_COEFFICIENT" value="0" units="mmol_per_gDW_per_hr"/>
          </listOfParameters>
        </kineticLaw>
      </reaction>
      <reaction id="R101" name="1 GDP + 1 PEP + 1 CO2 = 1 OA + 1 GTP ">
        <notes>
          <p>GENE_ASSOCIATION: Rv0211</p>
        </notes>
        <listOfReactants>
          <speciesReference species="M_GDP"/>
          <speciesReference species="M_PEP"/>
          <speciesReference species="M_CO2"/>
        </listOfReactants>
        <listOfProducts>
          <speciesReference species="M_OA"/>
          <speciesReference species="M_GTP"/>
        </listOfProducts>
        <kineticLaw>
          <listOfParameters>
            <parameter id="LOWER_BOUND" value="-1" units="mmol_per_gDW_per_hr"/>
            <parameter id="UPPER_BOUND" value="1" units="mmol_per_gDW_per_hr"/>
            <parameter id="OBJECTIVE_COEFFICIENT" value="0" units="mmol_per_gDW_per_hr"/>
          </listOfParameters>
        </kineticLaw>
      </reaction>
      <reaction id="R102" name="1 ICIT = 1 GLX + 1 SUCC " reversible="false">
        <notes>
          <p>GENE_ASSOCIATION: RV0467 OR  ( Rv1915 AND Rv1916 )</p>
        </notes>
        <listOfReactants>
          <speciesReference species="M_ICIT"/>
        </listOfReactants>
        <listOfProducts>
          <speciesReference species="M_GLX"/>
          <speciesReference species="M_SUCC"/>
        </listOfProducts>
        <kineticLaw>
          <listOfParameters>
            <parameter id="LOWER_BOUND" value="0" units="mmol_per_gDW_per_hr"/>
            <parameter id="UPPER_BOUND" value="1" units="mmol_per_gDW_per_hr"/>
            <parameter id="OBJECTIVE_COEFFICIENT" value="0" units="mmol_per_gDW_per_hr"/>
          </listOfParameters>
        </kineticLaw>
      </reaction>
      <reaction id="R103" name="1 GLX + 1 ACCOA = 1 MAL + 1 COA " reversible="false">
        <notes>
          <p>GENE_ASSOCIATION: Rv1837c</p>
        </notes>
        <listOfReactants>
          <speciesReference species="M_GLX"/>
          <speciesReference species="M_ACCOA"/>
        </listOfReactants>
        <listOfProducts>
          <speciesReference species="M_MAL"/>
          <speciesReference species="M_COA"/>
        </listOfProducts>
        <kineticLaw>
          <listOfParameters>
            <parameter id="LOWER_BOUND" value="0" units="mmol_per_gDW_per_hr"/>
            <parameter id="UPPER_BOUND" value="1" units="mmol_per_gDW_per_hr"/>
            <parameter id="OBJECTIVE_COEFFICIENT" value="0" units="mmol_per_gDW_per_hr"/>
          </listOfParameters>
        </kineticLaw>
      </reaction>
      <reaction id="R104" name="1 GLAL + 1 NAD = 1 GLYCOLATE + 1 NADH " reversible="false">
        <notes>
          <p>GENE_ASSOCIATION: orphan</p>
        </notes>
        <listOfReactants>
          <speciesReference species="M_GLAL"/>
          <speciesReference species="M_NAD"/>
        </listOfReactants>
        <listOfProducts>
          <speciesReference species="M_GLYCOLATE"/>
          <speciesReference species="M_NADH"/>
        </listOfProducts>
        <kineticLaw>
          <listOfParameters>
            <parameter id="LOWER_BOUND" value="0" units="mmol_per_gDW_per_hr"/>
            <parameter id="UPPER_BOUND" value="1" units="mmol_per_gDW_per_hr"/>
            <parameter id="OBJECTIVE_COEFFICIENT" value="0" units="mmol_per_gDW_per_hr"/>
          </listOfParameters>
        </kineticLaw>
      </reaction>
      <reaction id="R105" name="1 GLYCOLATE + 1 O2 = 1 GLX + 1 H2O2 " reversible="false">
        <notes>
          <p>GENE_ASSOCIATION: Rv1257c</p>
        </notes>
        <listOfReactants>
          <speciesReference species="M_GLYCOLATE"/>
          <speciesReference species="M_O2"/>
        </listOfReactants>
        <listOfProducts>
          <speciesReference species="M_GLX"/>
          <speciesReference species="M_H2O2"/>
        </listOfProducts>
        <kineticLaw>
          <listOfParameters>
            <parameter id="LOWER_BOUND" value="0" units="mmol_per_gDW_per_hr"/>
            <parameter id="UPPER_BOUND" value="1" units="mmol_per_gDW_per_hr"/>
            <parameter id="OBJECTIVE_COEFFICIENT" value="0" units="mmol_per_gDW_per_hr"/>
          </listOfParameters>
        </kineticLaw>
      </reaction>
      <reaction id="R106" name="1 NADP + 1 METTHF = 1 METHF + 1 NADPH ">
        <notes>
          <p>GENE_ASSOCIATION: Rv3356c</p>
        </notes>
        <listOfReactants>
          <speciesReference species="M_NADP"/>
          <speciesReference species="M_METTHF"/>
        </listOfReactants>
        <listOfProducts>
          <speciesReference species="M_METHF"/>
          <speciesReference species="M_NADPH"/>
        </listOfProducts>
        <kineticLaw>
          <listOfParameters>
            <parameter id="LOWER_BOUND" value="-1" units="mmol_per_gDW_per_hr"/>
            <parameter id="UPPER_BOUND" value="1" units="mmol_per_gDW_per_hr"/>
            <parameter id="OBJECTIVE_COEFFICIENT" value="0" units="mmol_per_gDW_per_hr"/>
          </listOfParameters>
        </kineticLaw>
      </reaction>
      <reaction id="R107" name="1 METHF = 1 FTHF ">
        <notes>
          <p>GENE_ASSOCIATION: Rv3356c</p>
        </notes>
        <listOfReactants>
          <speciesReference species="M_METHF"/>
        </listOfReactants>
        <listOfProducts>
          <speciesReference species="M_FTHF"/>
        </listOfProducts>
        <kineticLaw>
          <listOfParameters>
            <parameter id="LOWER_BOUND" value="-1" units="mmol_per_gDW_per_hr"/>
            <parameter id="UPPER_BOUND" value="1" units="mmol_per_gDW_per_hr"/>
            <parameter id="OBJECTIVE_COEFFICIENT" value="0" units="mmol_per_gDW_per_hr"/>
          </listOfParameters>
        </kineticLaw>
      </reaction>
      <reaction id="R108" name="1 FADH2 + 1 METTHF = 1 MTHF + 1 FAD " reversible="false">
        <notes>
          <p>GENE_ASSOCIATION: orphan</p>
        </notes>
        <listOfReactants>
          <speciesReference species="M_FADH2"/>
          <speciesReference species="M_METTHF"/>
        </listOfReactants>
        <listOfProducts>
          <speciesReference species="M_MTHF"/>
          <speciesReference species="M_FAD"/>
        </listOfProducts>
        <kineticLaw>
          <listOfParameters>
            <parameter id="LOWER_BOUND" value="0" units="mmol_per_gDW_per_hr"/>
            <parameter id="UPPER_BOUND" value="1" units="mmol_per_gDW_per_hr"/>
            <parameter id="OBJECTIVE_COEFFICIENT" value="0" units="mmol_per_gDW_per_hr"/>
          </listOfParameters>
        </kineticLaw>
      </reaction>
      <reaction id="R109" name="1 SLF + 1 ATP = 1 APS + 1 PPI " reversible="false">
        <notes>
          <p>GENE_ASSOCIATION: Rv1285</p>
        </notes>
        <listOfReactants>
          <speciesReference species="M_SLF"/>
          <speciesReference species="M_ATP"/>
        </listOfReactants>
        <listOfProducts>
          <speciesReference species="M_APS"/>
          <speciesReference species="M_PPI"/>
        </listOfProducts>
        <kineticLaw>
          <listOfParameters>
            <parameter id="LOWER_BOUND" value="0" units="mmol_per_gDW_per_hr"/>
            <parameter id="UPPER_BOUND" value="1" units="mmol_per_gDW_per_hr"/>
            <parameter id="OBJECTIVE_COEFFICIENT" value="0" units="mmol_per_gDW_per_hr"/>
          </listOfParameters>
        </kineticLaw>
      </reaction>
      <reaction id="R11" name="1 MAN6P = 1 F6P ">
        <notes>
          <p>GENE_ASSOCIATION: Rv3255c</p>
        </notes>
        <listOfReactants>
          <speciesReference species="M_MAN6P"/>
        </listOfReactants>
        <listOfProducts>
          <speciesReference species="M_F6P"/>
        </listOfProducts>
        <kineticLaw>
          <listOfParameters>
            <parameter id="LOWER_BOUND" value="-1" units="mmol_per_gDW_per_hr"/>
            <parameter id="UPPER_BOUND" value="1" units="mmol_per_gDW_per_hr"/>
            <parameter id="OBJECTIVE_COEFFICIENT" value="0" units="mmol_per_gDW_per_hr"/>
          </listOfParameters>
        </kineticLaw>
      </reaction>
      <reaction id="R110" name="1 APS + 1 ATP = 1 PAPS + 1 ADP " reversible="false">
        <notes>
          <p>GENE_ASSOCIATION: Rv1286</p>
        </notes>
        <listOfReactants>
          <speciesReference species="M_APS"/>
          <speciesReference species="M_ATP"/>
        </listOfReactants>
        <listOfProducts>
          <speciesReference species="M_PAPS"/>
          <speciesReference species="M_ADP"/>
        </listOfProducts>
        <kineticLaw>
          <listOfParameters>
            <parameter id="LOWER_BOUND" value="0" units="mmol_per_gDW_per_hr"/>
            <parameter id="UPPER_BOUND" value="1" units="mmol_per_gDW_per_hr"/>
            <parameter id="OBJECTIVE_COEFFICIENT" value="0" units="mmol_per_gDW_per_hr"/>
          </listOfParameters>
        </kineticLaw>
      </reaction>
      <reaction id="R111" name="1 APS + 1 RTHIO = 1 AMP + 1 H2SO3 + 1 OTHIO " reversible="false">
        <notes>
          <p>GENE_ASSOCIATION: Rv2392</p>
        </notes>
        <listOfReactants>
          <speciesReference species="M_APS"/>
          <speciesReference species="M_RTHIO"/>
        </listOfReactants>
        <listOfProducts>
          <speciesReference species="M_AMP"/>
          <speciesReference species="M_H2SO3"/>
          <speciesReference species="M_OTHIO"/>
        </listOfProducts>
        <kineticLaw>
          <listOfParameters>
            <parameter id="LOWER_BOUND" value="0" units="mmol_per_gDW_per_hr"/>
            <parameter id="UPPER_BOUND" value="1" units="mmol_per_gDW_per_hr"/>
            <parameter id="OBJECTIVE_COEFFICIENT" value="0" units="mmol_per_gDW_per_hr"/>
          </listOfParameters>
        </kineticLaw>
      </reaction>
      <reaction id="R112" name="1 H2SO3 + 6 FERO = 6 FERI + 1 H2S ">
        <notes>
          <p>GENE_ASSOCIATION: Rv2391</p>
        </notes>
        <listOfReactants>
          <speciesReference species="M_H2SO3"/>
          <speciesReference species="M_FERO" stoichiometry="6"/>
        </listOfReactants>
        <listOfProducts>
          <speciesReference species="M_FERI" stoichiometry="6"/>
          <speciesReference species="M_H2S"/>
        </listOfProducts>
        <kineticLaw>
          <listOfParameters>
            <parameter id="LOWER_BOUND" value="-1" units="mmol_per_gDW_per_hr"/>
            <parameter id="UPPER_BOUND" value="1" units="mmol_per_gDW_per_hr"/>
            <parameter id="OBJECTIVE_COEFFICIENT" value="0" units="mmol_per_gDW_per_hr"/>
          </listOfParameters>
        </kineticLaw>
      </reaction>
      <reaction id="R113" name="1 PAP = 1 AMP + 1 PI " reversible="false">
        <notes>
          <p>GENE_ASSOCIATION: orphan</p>
        </notes>
        <listOfReactants>
          <speciesReference species="M_PAP"/>
        </listOfReactants>
        <listOfProducts>
          <speciesReference species="M_AMP"/>
          <speciesReference species="M_PI"/>
        </listOfProducts>
        <kineticLaw>
          <listOfParameters>
            <parameter id="LOWER_BOUND" value="0" units="mmol_per_gDW_per_hr"/>
            <parameter id="UPPER_BOUND" value="1" units="mmol_per_gDW_per_hr"/>
            <parameter id="OBJECTIVE_COEFFICIENT" value="0" units="mmol_per_gDW_per_hr"/>
          </listOfParameters>
        </kineticLaw>
      </reaction>
      <reaction id="R114" name="1 MKH2 + 1 NO3 + 0.001 MOLYBDENUM = 1 MK + 1 NO2 + 2 H " reversible="false">
        <notes>
          <p>GENE_ASSOCIATION:  ( Rv1161 AND Rv1162 AND Rv1164 AND Rv1163 )  OR Rv1736c</p>
        </notes>
        <listOfReactants>
          <speciesReference species="M_MKH2"/>
          <speciesReference species="M_NO3"/>
          <speciesReference species="M_MOLYBDENUM" stoichiometry="0.001"/>
        </listOfReactants>
        <listOfProducts>
          <speciesReference species="M_MK"/>
          <speciesReference species="M_NO2"/>
          <speciesReference species="M_H" stoichiometry="2"/>
        </listOfProducts>
        <kineticLaw>
          <listOfParameters>
            <parameter id="LOWER_BOUND" value="0" units="mmol_per_gDW_per_hr"/>
            <parameter id="UPPER_BOUND" value="1" units="mmol_per_gDW_per_hr"/>
            <parameter id="OBJECTIVE_COEFFICIENT" value="0" units="mmol_per_gDW_per_hr"/>
          </listOfParameters>
        </kineticLaw>
      </reaction>
      <reaction id="R119" name="1 MK + 1 NADH = 1 MKH2 + 1 NAD + 4 H " reversible="false">
        <notes>
          <p>GENE_ASSOCIATION: Rv3145 AND Rv3146 AND Rv3147 AND Rv3148 AND Rv3149 AND Rv3150 AND Rv3151 AND Rv3152 AND Rv3153 AND Rv3154 AND Rv3155 AND Rv3156 AND Rv3157 AND Rv3158</p>
        </notes>
        <listOfReactants>
          <speciesReference species="M_MK"/>
          <speciesReference species="M_NADH"/>
        </listOfReactants>
        <listOfProducts>
          <speciesReference species="M_MKH2"/>
          <speciesReference species="M_NAD"/>
          <speciesReference species="M_H" stoichiometry="4"/>
        </listOfProducts>
        <kineticLaw>
          <listOfParameters>
            <parameter id="LOWER_BOUND" value="0" units="mmol_per_gDW_per_hr"/>
            <parameter id="UPPER_BOUND" value="1" units="mmol_per_gDW_per_hr"/>
            <parameter id="OBJECTIVE_COEFFICIENT" value="0" units="mmol_per_gDW_per_hr"/>
          </listOfParameters>
        </kineticLaw>
      </reaction>
      <reaction id="R12" name="1 MAN1P = 1 MAN6P ">
        <notes>
          <p>GENE_ASSOCIATION: RV3257c OR Rv3308</p>
        </notes>
        <listOfReactants>
          <speciesReference species="M_MAN1P"/>
        </listOfReactants>
        <listOfProducts>
          <speciesReference species="M_MAN6P"/>
        </listOfProducts>
        <kineticLaw>
          <listOfParameters>
            <parameter id="LOWER_BOUND" value="-1" units="mmol_per_gDW_per_hr"/>
            <parameter id="UPPER_BOUND" value="1" units="mmol_per_gDW_per_hr"/>
            <parameter id="OBJECTIVE_COEFFICIENT" value="0" units="mmol_per_gDW_per_hr"/>
          </listOfParameters>
        </kineticLaw>
      </reaction>
      <reaction id="R120" name="1 MK + 1 NADH = 1 MKH2 + 1 NAD " reversible="false">
        <notes>
          <p>GENE_ASSOCIATION: RV1854c OR Rv0392c</p>
        </notes>
        <listOfReactants>
          <speciesReference species="M_MK"/>
          <speciesReference species="M_NADH"/>
        </listOfReactants>
        <listOfProducts>
          <speciesReference species="M_MKH2"/>
          <speciesReference species="M_NAD"/>
        </listOfProducts>
        <kineticLaw>
          <listOfParameters>
            <parameter id="LOWER_BOUND" value="0" units="mmol_per_gDW_per_hr"/>
            <parameter id="UPPER_BOUND" value="1" units="mmol_per_gDW_per_hr"/>
            <parameter id="OBJECTIVE_COEFFICIENT" value="0" units="mmol_per_gDW_per_hr"/>
          </listOfParameters>
        </kineticLaw>
      </reaction>
      <reaction id="R121" name="1 MK + 1 NADPH = 1 MKH2 + 1 NADP " reversible="false">
        <notes>
          <p>GENE_ASSOCIATION: Rv3303c</p>
        </notes>
        <listOfReactants>
          <speciesReference species="M_MK"/>
          <speciesReference species="M_NADPH"/>
        </listOfReactants>
        <listOfProducts>
          <speciesReference species="M_MKH2"/>
          <speciesReference species="M_NADP"/>
        </listOfProducts>
        <kineticLaw>
          <listOfParameters>
            <parameter id="LOWER_BOUND" value="0" units="mmol_per_gDW_per_hr"/>
            <parameter id="UPPER_BOUND" value="1" units="mmol_per_gDW_per_hr"/>
            <parameter id="OBJECTIVE_COEFFICIENT" value="0" units="mmol_per_gDW_per_hr"/>
          </listOfParameters>
        </kineticLaw>
      </reaction>
      <reaction id="R122" name="1 MK + 1 SUCC = 1 MKH2 + 1 FUM ">
        <notes>
          <p>GENE_ASSOCIATION: Rv3318 AND Rv3319 AND Rv3316 AND Rv3317</p>
        </notes>
        <listOfReactants>
          <speciesReference species="M_MK"/>
          <speciesReference species="M_SUCC"/>
        </listOfReactants>
        <listOfProducts>
          <speciesReference species="M_MKH2"/>
          <speciesReference species="M_FUM"/>
        </listOfProducts>
        <kineticLaw>
          <listOfParameters>
            <parameter id="LOWER_BOUND" value="-1" units="mmol_per_gDW_per_hr"/>
            <parameter id="UPPER_BOUND" value="1" units="mmol_per_gDW_per_hr"/>
            <parameter id="OBJECTIVE_COEFFICIENT" value="0" units="mmol_per_gDW_per_hr"/>
          </listOfParameters>
        </kineticLaw>
      </reaction>
      <reaction id="R123" name="1 FAD + 1 SUCC = 1 FADH2 + 1 FUM ">
        <notes>
          <p>GENE_ASSOCIATION:  ( Rv3318 AND Rv3319 AND Rv3316 AND Rv3317 )  OR  ( Rv1552 AND Rv1553 AND Rv1554 AND Rv1555 )</p>
        </notes>
        <listOfReactants>
          <speciesReference species="M_FAD"/>
          <speciesReference species="M_SUCC"/>
        </listOfReactants>
        <listOfProducts>
          <speciesReference species="M_FADH2"/>
          <speciesReference species="M_FUM"/>
        </listOfProducts>
        <kineticLaw>
          <listOfParameters>
            <parameter id="LOWER_BOUND" value="-1" units="mmol_per_gDW_per_hr"/>
            <parameter id="UPPER_BOUND" value="1" units="mmol_per_gDW_per_hr"/>
            <parameter id="OBJECTIVE_COEFFICIENT" value="0" units="mmol_per_gDW_per_hr"/>
          </listOfParameters>
        </kineticLaw>
      </reaction>
      <reaction id="R124" name="1 FE3 + 1 NADPH = 1 FE2 + 1 NADP ">
        <notes>
          <p>GENE_ASSOCIATION: Rv3106</p>
        </notes>
        <listOfReactants>
          <speciesReference species="M_FE3"/>
          <speciesReference species="M_NADPH"/>
        </listOfReactants>
        <listOfProducts>
          <speciesReference species="M_FE2"/>
          <speciesReference species="M_NADP"/>
        </listOfProducts>
        <kineticLaw>
          <listOfParameters>
            <parameter id="LOWER_BOUND" value="-1" units="mmol_per_gDW_per_hr"/>
            <parameter id="UPPER_BOUND" value="1" units="mmol_per_gDW_per_hr"/>
            <parameter id="OBJECTIVE_COEFFICIENT" value="0" units="mmol_per_gDW_per_hr"/>
          </listOfParameters>
        </kineticLaw>
      </reaction>
      <reaction id="R125" name="1 MKH2 + 2 HEME-FE3 = 1 MK + 2 HEME-FE2 ">
        <notes>
          <p>GENE_ASSOCIATION:  ( Rv2194 AND Rv2195 AND Rv2196 AND Rv2196 AND Rv1451 AND Rv1456c AND Rv3029c AND Rv3028c AND Rv2200c AND Rv3043c AND Rv2193 AND Rv3043c AND Rv1623c AND Rv1622c )  OR  ( Rv1623c AND Rv1622c )</p>
        </notes>
        <listOfReactants>
          <speciesReference species="M_MKH2"/>
          <speciesReference species="M_HEME_FE3" stoichiometry="2"/>
        </listOfReactants>
        <listOfProducts>
          <speciesReference species="M_MK"/>
          <speciesReference species="M_HEME_FE2" stoichiometry="2"/>
        </listOfProducts>
        <kineticLaw>
          <listOfParameters>
            <parameter id="LOWER_BOUND" value="-1" units="mmol_per_gDW_per_hr"/>
            <parameter id="UPPER_BOUND" value="1" units="mmol_per_gDW_per_hr"/>
            <parameter id="OBJECTIVE_COEFFICIENT" value="0" units="mmol_per_gDW_per_hr"/>
          </listOfParameters>
        </kineticLaw>
      </reaction>
      <reaction id="R126" name="2 HEME-FE2 + 0.5 O2 = 2 HEME-FE3 + 6 H " reversible="false">
        <notes>
          <p>GENE_ASSOCIATION:  ( Rv2194 AND Rv2195 AND Rv2196 AND Rv2196 AND Rv1451 AND Rv1456c AND Rv3029c AND Rv3028c AND Rv2200c AND Rv3043c AND Rv2193 AND Rv3043c )  AND  ( Rv1623c AND Rv1622c )</p>
        </notes>
        <listOfReactants>
          <speciesReference species="M_HEME_FE2" stoichiometry="2"/>
          <speciesReference species="M_O2" stoichiometry="0.5"/>
        </listOfReactants>
        <listOfProducts>
          <speciesReference species="M_HEME_FE3" stoichiometry="2"/>
          <speciesReference species="M_H" stoichiometry="6"/>
        </listOfProducts>
        <kineticLaw>
          <listOfParameters>
            <parameter id="LOWER_BOUND" value="0" units="mmol_per_gDW_per_hr"/>
            <parameter id="UPPER_BOUND" value="1" units="mmol_per_gDW_per_hr"/>
            <parameter id="OBJECTIVE_COEFFICIENT" value="0" units="mmol_per_gDW_per_hr"/>
          </listOfParameters>
        </kineticLaw>
      </reaction>
      <reaction id="R127" name="2 HEME-FE2 + 0.5 O2 = 2 HEME-FE3 + 2 H " reversible="false">
        <notes>
          <p>GENE_ASSOCIATION: Rv1623c AND Rv1622c</p>
        </notes>
        <listOfReactants>
          <speciesReference species="M_HEME_FE2" stoichiometry="2"/>
          <speciesReference species="M_O2" stoichiometry="0.5"/>
        </listOfReactants>
        <listOfProducts>
          <speciesReference species="M_HEME_FE3" stoichiometry="2"/>
          <speciesReference species="M_H" stoichiometry="2"/>
        </listOfProducts>
        <kineticLaw>
          <listOfParameters>
            <parameter id="LOWER_BOUND" value="0" units="mmol_per_gDW_per_hr"/>
            <parameter id="UPPER_BOUND" value="1" units="mmol_per_gDW_per_hr"/>
            <parameter id="OBJECTIVE_COEFFICIENT" value="0" units="mmol_per_gDW_per_hr"/>
          </listOfParameters>
        </kineticLaw>
      </reaction>
      <reaction id="R128" name="1 ADP + 1 PI + 4 H = 1 ATP ">
        <notes>
          <p>GENE_ASSOCIATION: Rv1308 AND Rv1304 AND Rv1311 AND Rv1310 AND Rv1305 AND Rv1306 AND Rv1309 AND Rv1307</p>
        </notes>
        <listOfReactants>
          <speciesReference species="M_ADP"/>
          <speciesReference species="M_PI"/>
          <speciesReference species="M_H" stoichiometry="4"/>
        </listOfReactants>
        <listOfProducts>
          <speciesReference species="M_ATP"/>
        </listOfProducts>
        <kineticLaw>
          <listOfParameters>
            <parameter id="LOWER_BOUND" value="-1" units="mmol_per_gDW_per_hr"/>
            <parameter id="UPPER_BOUND" value="1" units="mmol_per_gDW_per_hr"/>
            <parameter id="OBJECTIVE_COEFFICIENT" value="0" units="mmol_per_gDW_per_hr"/>
          </listOfParameters>
        </kineticLaw>
      </reaction>
      <reaction id="R129" name="1 ATP = 1 ADP + 1 PI ">
        <notes>
          <p>GENE_ASSOCIATION: Rv1811</p>
        </notes>
        <listOfReactants>
          <speciesReference species="M_ATP"/>
        </listOfReactants>
        <listOfProducts>
          <speciesReference species="M_ADP"/>
          <speciesReference species="M_PI"/>
        </listOfProducts>
        <kineticLaw>
          <listOfParameters>
            <parameter id="LOWER_BOUND" value="1" units="mmol_per_gDW_per_hr"/>
            <parameter id="UPPER_BOUND" value="1" units="mmol_per_gDW_per_hr"/>
            <parameter id="OBJECTIVE_COEFFICIENT" value="0" units="mmol_per_gDW_per_hr"/>
          </listOfParameters>
        </kineticLaw>
      </reaction>
      <reaction id="R13" name="1 MAN1P + 1 GTP = 1 GDPMAN + 1 PI " reversible="false">
        <notes>
          <p>GENE_ASSOCIATION: Rv3264c</p>
        </notes>
        <listOfReactants>
          <speciesReference species="M_MAN1P"/>
          <speciesReference species="M_GTP"/>
        </listOfReactants>
        <listOfProducts>
          <speciesReference species="M_GDPMAN"/>
          <speciesReference species="M_PI"/>
        </listOfProducts>
        <kineticLaw>
          <listOfParameters>
            <parameter id="LOWER_BOUND" value="0" units="mmol_per_gDW_per_hr"/>
            <parameter id="UPPER_BOUND" value="1" units="mmol_per_gDW_per_hr"/>
            <parameter id="OBJECTIVE_COEFFICIENT" value="0" units="mmol_per_gDW_per_hr"/>
          </listOfParameters>
        </kineticLaw>
      </reaction>
      <reaction id="R130" name="1 PPI = 2 PI " reversible="false">
        <notes>
          <p>GENE_ASSOCIATION: Rv3628</p>
        </notes>
        <listOfReactants>
          <speciesReference species="M_PPI"/>
        </listOfReactants>
        <listOfProducts>
          <speciesReference species="M_PI" stoichiometry="2"/>
        </listOfProducts>
        <kineticLaw>
          <listOfParameters>
            <parameter id="LOWER_BOUND" value="0" units="mmol_per_gDW_per_hr"/>
            <parameter id="UPPER_BOUND" value="1" units="mmol_per_gDW_per_hr"/>
            <parameter id="OBJECTIVE_COEFFICIENT" value="0" units="mmol_per_gDW_per_hr"/>
          </listOfParameters>
        </kineticLaw>
      </reaction>
      <reaction id="R131" name="1 PPI = 2 PI + 1 H " reversible="false">
        <notes>
          <p>GENE_ASSOCIATION: Rv3628</p>
        </notes>
        <listOfReactants>
          <speciesReference species="M_PPI"/>
        </listOfReactants>
        <listOfProducts>
          <speciesReference species="M_PI" stoichiometry="2"/>
          <speciesReference species="M_H"/>
        </listOfProducts>
        <kineticLaw>
          <listOfParameters>
            <parameter id="LOWER_BOUND" value="0" units="mmol_per_gDW_per_hr"/>
            <parameter id="UPPER_BOUND" value="1" units="mmol_per_gDW_per_hr"/>
            <parameter id="OBJECTIVE_COEFFICIENT" value="0" units="mmol_per_gDW_per_hr"/>
          </listOfParameters>
        </kineticLaw>
      </reaction>
      <reaction id="R132" name="1 _n_1_POLYP + 1 ATP = 1 _n_POLYP + 1 ADP ">
        <notes>
          <p>GENE_ASSOCIATION: Rv2984</p>
        </notes>
        <listOfReactants>
          <speciesReference species="M__n_1_POLYP"/>
          <speciesReference species="M_ATP"/>
        </listOfReactants>
        <listOfProducts>
          <speciesReference species="M__n_POLYP"/>
          <speciesReference species="M_ADP"/>
        </listOfProducts>
        <kineticLaw>
          <listOfParameters>
            <parameter id="LOWER_BOUND" value="-1" units="mmol_per_gDW_per_hr"/>
            <parameter id="UPPER_BOUND" value="1" units="mmol_per_gDW_per_hr"/>
            <parameter id="OBJECTIVE_COEFFICIENT" value="0" units="mmol_per_gDW_per_hr"/>
          </listOfParameters>
        </kineticLaw>
      </reaction>
      <reaction id="R133" name="1 NADP + 2 FERO = 2 FERI + 1 NADPH ">
        <notes>
          <p>GENE_ASSOCIATION: RV3106 OR Rv0886</p>
        </notes>
        <listOfReactants>
          <speciesReference species="M_NADP"/>
          <speciesReference species="M_FERO" stoichiometry="2"/>
        </listOfReactants>
        <listOfProducts>
[truncated: 729,688 more chars]
